# Supplementary material for: Transcriptional atlas analysis from multiple tissues reveals the expression specificity patterns in beef cattle
Source: BMC Biol. 2022 Mar 29;20:79. doi: 10.1186/s12915-022-01269-4 (PMC8966188; doi:10.1186/s12915-022-01269-4)
Supplement: Supplementary file 1 — Additional file 1: Table S1. Sample information and classification of tissue samples from beef cattle in this study. Table S2. The summary of raw reads, clean reads and the total mapped read rate. Table S3. Assemble the transcript statistics of each sample with the merged transcripts file. Table S4. Comparing the transcript assembly with reference annotation. Table S5. The relationship between the predicted transcript and reference annotated files. [file 12915_2022_1269_MOESM1_ESM.xlsx]

## Sheet: Table S1
Table S1. Sample information and classification of tissue samples from beef cattle in this study.
Sample name	Category_for_HK	Tissue_categories_for_TS	System_categories
Heart_fat	Adipose	Adipose	Circulatory system
Blood_vessel	Heart	Blood_vessel	Circulatory system
Heart_muscle	Heart	Muscle	Circulatory system
Mesentery_fat	Adipose	Adipose	Digestive system
Esophagus	GI tract(Forestomach)	Digestion	Digestive system
Rumen	GI tract(Forestomach)	Digestion	Digestive system
Reticulum	GI tract(Forestomach)	Digestion	Digestive system
Omasum	GI tract(Forestomach)	Digestion	Digestive system
Cecum	GI tract(Abomasum and Intestines)	Digestion	Digestive system
Colon	GI tract(Abomasum and Intestines)	Digestion	Digestive system
Duodenum	GI tract(Abomasum and Intestines)	Digestion	Digestive system
Jejunum	GI tract(Abomasum and Intestines)	Digestion	Digestive system
Ileum	GI tract(Abomasum and Intestines)	Digestion	Digestive system
Abomasum	GI tract(Abomasum and Intestines)	Digestion	Digestive system
Rectum	GI tract(Abomasum and Intestines)	Digestion	Digestive system
Salivary_gland	Gland	Exocine gland	Digestive system
Parotid_gland	Gland	Exocine gland	Digestive system
Sublingual_gland	Gland	Exocine gland	Digestive system
Liver	Liver	Liver	Digestive system
Tongue	Tongue	Tongue	Digestive system
Hypophysis	Gland	Endocrine gland	Endocrine system
Thyroid	Gland	Endocrine gland	Endocrine system
Adrenal_gland	Gland	Endocrine gland	Endocrine system
Marrow	Marrow	Immune	Immune system
Thymus	Gland	Immune	Immune system
Lymph_gland2	Gland	Immune	Immune system
Lymph_gland1	Gland	Immune	Immune system
Spleen	Spleen	Immune	Immune system
Longissimus_muscle	Muscle	Muscle	Muscular system
Medulla_oblongata	Brain	Brain	Nervous system
Hypothalamus	Brain	Brain	Nervous system
Pineal_body	Brain	Brain	Nervous system
Cerebrum	Brain	Brain	Nervous system
Cerebellum	Brain	Brain	Nervous system
Subcutaneous_fat	Adipose	Adipose	Other
Skin	Skin	Skin	Other
Antiprostate	Antiprostate	Deputy gonad	Reproductive system
Prostate	Prostate	Deputy gonad	Reproductive system
Seminal_vesicle	Seminal_vesicle	Deputy gonad	Reproductive system
Epididymis	Reproductive	Reproductive	Reproductive system
Penis	Reproductive	Reproductive	Reproductive system
Testis	Testis	Testis	Reproductive system
Lung	Lung	Lung	Respiratory system
Nasal_mucosa	Nasal_mucosa	Nasal_mucosa	Respiratory system
Trachea	Trachea	Trachea	Respiratory system
Cartilago_articularis	Cartilage	Cartilage & Bone	Skeletal system
Rib_cartilage	Cartilage	Cartilage & Bone	Skeletal system
Kidney_fat	Adipose	Adipose	Urinary system
Bladder	Bladder	Bladder	Urinary system
Renal_medulla	Kidney	Kidney	Urinary system
Renal_cortical	Kidney	Kidney	Urinary system
HK: House Keeping
TS: Tissue Specificity

## Sheet: Table S2
Table S2. The summary of raw reads, clean reads and the total mapped read rate.
Tissue	Indiviual animal number.	Raw data		Clean data		GC Content	Total Mapped Reads Rate
		Reads	Size(bp)	Reads	Size(bp)
Cartilago_articularis	5-2	63700724	9555108600	63144112	8835564060	0.542872	0.9672
Cartilago_articularis	5-5	49700306	7455045900	49325388	6904648354	0.528667	0.9624
Rib_cartilage	5-3	51571852	7735777800	51168584	7162525166	0.524931	0.9577
Rib_cartilage	5-2	62509660	9376449000	62098990	8692681270	0.509058	0.8967
Marrow	5-3	58843990	8826598500	58297660	8160412790	0.502363	0.9468
Marrow	5-2	61162206	9174330900	60669474	8492111340	0.507627	0.9472
Marrow	5-5	50787502	7618125300	50393706	7054054002	0.50868	0.9547
Parotid_gland	5-3	54552578	8182886700	54145044	7579229028	0.498326	0.9654
Parotid_gland	5-2	57549778	8632466700	57182302	8003610956	0.503738	0.9283
Parotid_gland	5-5	45446954	6817043100	45123514	6316549082	0.499612	0.9613
Salivary_gland	5-3	56428120	8464218000	55992978	7837886024	0.527364	0.8741
Salivary_gland	5-2	68001632	10200244800	67570368	9457567804	0.505213	0.929
Salivary_gland	5-5	45679808	6851971200	45456576	6362040370	0.500081	0.9383
Sublingual_gland	5-3	53182752	7977412800	52801900	7390329016	0.501055	0.933
Sublingual_gland	5-2	58817866	8822679900	58440958	8179020236	0.510269	0.9561
Sublingual_gland	5-5	56264414	8439662100	55910386	7826636678	0.484273	0.9331
Lymph_gland1	5-3	50664356	7599653400	50253950	7034468820	0.502042	0.94
Lymph_gland1	5-2	74743312	11211496800	74159718	10380473628	0.519001	0.9418
Lymph_gland1	5-5	56197914	8429687100	55830656	7815321924	0.536767	0.8697
Tongue	5-3	46476916	6971537400	46092500	6451904980	0.501055	0.9596
Tongue	5-2	69258604	10388790600	68736056	9621432834	0.516087	0.9565
Tongue	5-5	64654146	9698121900	64323262	9003926726	0.505799	0.9681
Nasal_mucosa	5-3	53523404	8028510600	53112492	7434491338	0.506254	0.9436
Nasal_mucosa	5-2	62357526	9353628900	61918800	8667051306	0.502169	0.9397
Nasal_mucosa	5-5	52451350	7867702500	52117900	7295511588	0.503102	0.9437
Thyroid	5-2	67882582	10182387300	67360058	9428914388	0.520665	0.9573
Thyroid	5-5	59078486	8861772900	58797198	8230607212	0.516003	0.9688
Cerebrum	5-3	59937678	8990651700	59371052	8310708870	0.494605	0.9597
Cerebrum	5-2	70383454	10557518100	69787424	9768283928	0.509164	0.9584
Cerebrum	5-5	48190502	7228575300	47794266	6690350988	0.500411	0.9609
Cerebellum	5-3	56873352	8531002800	56331764	7885133272	0.499625	0.9603
Cerebellum	5-2	52901664	7935249600	52437728	7340063114	0.496248	0.9615
Cerebellum	5-5	47536052	7130407800	47156428	6601122174	0.494133	0.9597
Medulla_oblongata	5-3	60452886	9067932900	59992640	8397489190	0.513496	0.9644
Medulla_oblongata	5-5	55896452	8384467800	55525856	7772572952	0.510914	0.9619
Pineal_body	5-3	65308740	9796311000	64777736	9067518962	0.492118	0.9624
Pineal_body	5-2	58917630	8837644500	58368444	8170309656	0.503581	0.9551
Pineal_body	5-5	47822584	7173387600	47474154	6645571318	0.493895	0.9593
Hypothalamus	5-3	62219120	9332868000	61575416	8618724222	0.528365	0.9536
Hypothalamus	5-2	61933606	9290040900	61458836	8602812092	0.50904	0.9617
Hypophysis	5-3	57495852	8624377800	57036196	7983968102	0.510853	0.9663
Hypophysis	5-2	70190116	10528517400	69695828	9756025698	0.5102	0.9619
Hypophysis	5-5	61574492	9236173800	61110470	8554403228	0.521482	0.9617
Esophagus	5-2	70211906	10531785900	69689770	9754084174	0.523953	0.9558
Esophagus	5-5	59555290	8933293500	59240962	8292518210	0.520891	0.9686
Rumen	5-3	53683216	8052482400	53260084	7455108494	0.517432	0.9541
Rumen	5-2	58404134	8760620100	57986894	8116836464	0.525579	0.9568
Rumen	5-5	58069292	8710393800	57631264	8067067058	0.513418	0.9617
Reticulum	5-3	62596570	9389485500	62136052	8696670902	0.488686	0.9169
Reticulum	5-5	52195942	7829391300	51829572	7255036198	0.505637	0.9608
Omasum	5-3	54523322	8178498300	54088196	7570851336	0.492795	0.941
Omasum	5-2	63752282	9562842300	63331538	8864948668	0.511364	0.9595
Abomasum	5-3	52395812	7859371800	51985352	7276371544	0.50932	0.9261
Abomasum	5-2	53012318	7951847700	52702154	7376684720	0.497694	0.963
Abomasum	5-5	51165986	7674897900	50913420	7126677044	0.504054	0.9412
Duodenum	5-3	64274788	9641218200	63869580	8939297638	0.518028	0.9274
Duodenum	5-2	62056268	9308440200	61610184	8624038508	0.509392	0.9325
Duodenum	5-5	60841868	9126280200	60474104	8464298546	0.508945	0.9354
Jejunum	5-3	60953324	9142998600	60462008	8463280204	0.537436	0.9
Jejunum	5-2	68440000	10266000000	67888740	9502682950	0.51747	0.9275
Jejunum	5-5	43403024	6510453600	43137308	6038451072	0.50705	0.9405
Ileum	5-3	57676838	8651525700	57256412	8014213572	0.515629	0.9539
Ileum	5-2	61170042	9175506300	60701332	8496886740	0.515184	0.9392
Ileum	5-5	54967036	8245055400	54680778	7654098186	0.507048	0.9459
Mesentery_fat	5-5	59455076	8918261400	59020000	8261681720	0.506766	0.952
Lymph_gland2	5-3	61167872	9175180800	60719530	8499342124	0.514869	0.9421
Lymph_gland2	5-2	58284634	8742695100	57887582	8103050322	0.510524	0.9441
Lymph_gland2	5-5	67074480	10061172000	66605310	9323549814	0.507101	0.9428
Cecum	5-3	61396110	9209416500	60941164	8530172928	0.513459	0.9461
Cecum	5-2	69882150	10482322500	69392396	9713288596	0.516316	0.9458
Cecum	5-5	48514610	7277191500	48264390	6755932974	0.512762	0.9493
Colon	5-3	52511750	7876762500	52132558	7297220964	0.517036	0.949
Colon	5-2	72556122	10883418300	72049992	10085385120	0.510119	0.9492
Rectum	5-3	54937824	8240673600	54498322	7628322248	0.509483	0.9399
Rectum	5-2	64754796	9713219400	64296120	8999790064	0.510281	0.9452
Rectum	5-5	60116560	9017484000	59729120	8360787386	0.506774	0.9499
Liver	5-3	45854154	6878123100	45583234	6380837040	0.488524	0.9623
Liver	5-2	59651022	8947653300	59284078	8298628290	0.49378	0.9586
Liver	5-5	55509528	8326429200	55264816	7736060054	0.496191	0.969
Spleen	5-3	47442310	7116346500	47101346	6593147644	0.51305	0.925
Spleen	5-2	58939746	8840961900	58503212	8189274200	0.518223	0.9287
Spleen	5-5	58822330	8823349500	58525948	8192760086	0.515551	0.9283
Heart_muscle	5-3	51035406	7655310900	50683642	7094625036	0.522037	0.9615
Heart_muscle	5-2	66279354	9941903100	65833080	9215258124	0.50954	0.9611
Heart_muscle	5-5	56610832	8491624800	56353864	7888637188	0.49759	0.9664
Heart_fat	5-3	67320200	10098030000	66781322	9347860196	0.498068	0.9489
Heart_fat	5-2	56294984	8444247600	55838482	7816076740	0.52834	0.9309
Blood_vessel	5-3	45983922	6897588300	45607656	6383842324	0.498328	0.9395
Blood_vessel	5-2	61021582	9153237300	60503168	8468864228	0.523537	0.9472
Blood_vessel	5-5	51667834	7750175100	51357884	7189110500	0.521469	0.9642
Trachea	5-3	44659278	6698891700	44339522	6206513376	0.508561	0.933
Trachea	5-2	63282742	9492411300	62823910	8793484126	0.544129	0.9622
Trachea	5-5	53260474	7989071100	52994342	7418329432	0.510565	0.9388
Lung	5-3	54915716	8237357400	54444050	7620794582	0.519419	0.952
Lung	5-2	53114188	7967128200	52727056	7380432764	0.467999	0.9532
Lung	5-5	58053448	8708017200	57657354	8070833152	0.515023	0.952
Thymus	5-3	49949972	7492495800	49526248	6932527316	0.497522	0.9526
Thymus	5-2	63156246	9473436900	62675000	8773169182	0.511447	0.9569
Thymus	5-5	43833968	6575095200	43578630	6100222706	0.497116	0.9582
Renal_cortical	5-3	58728408	8809261200	58265308	8155886302	0.500538	0.9646
Renal_cortical	5-2	62450936	9367640400	61955154	8672428580	0.510572	0.9616
Renal_cortical	5-5	49125364	7368804600	48867830	6840727260	0.502294	0.9661
Renal_medulla	5-3	63620316	9543047400	63160838	8841167780	0.504944	0.9615
Renal_medulla	5-2	47932520	7189878000	47590852	6661690964	0.500447	0.9617
Renal_medulla	5-5	53799622	8069943300	53441012	7480790366	0.514058	0.9635
Adrenal_gland	5-3	49221050	7383157500	48766524	6826240156	0.511001	0.932
Adrenal_gland	5-2	53364124	8004618600	52981272	7416227994	0.514833	0.9446
Adrenal_gland	5-5	54282206	8142330900	53909318	7546482958	0.508256	0.9449
Bladder	5-3	57421058	8613158700	56888110	7962892542	0.524092	0.9518
Bladder	5-2	54625724	8193858600	54162458	7581292772	0.513333	0.945
Bladder	5-5	48386468	7257970200	48046746	6725525470	0.511233	0.9604
Kidney_fat	5-3	54528006	8179200900	54033300	7561171692	0.474861	0.8733
Kidney_fat	5-2	55461852	8319277800	55028992	7702697180	0.501701	0.9492
Kidney_fat	5-5	54368370	8155255500	54013050	7560730848	0.504065	0.9552
Testis	5-3	49822960	7473444000	49423744	6917617666	0.519042	0.9639
Testis	5-2	53879270	8081890500	53433522	7478892168	0.512932	0.9562
Testis	5-5	56126932	8419039800	55769726	7806345336	0.518761	0.9626
Epididymis	5-3	51677716	7751657400	51266252	7175481732	0.507105	0.9582
Epididymis	5-2	58006242	8700936300	57468812	8044005802	0.51128	0.9513
Epididymis	5-5	47543402	7131510300	47203060	6607584150	0.507365	0.9578
Seminal_vesicle	5-2	54644504	8196675600	54162084	7581201744	0.491154	0.9529
Antiprostate	5-3	53848986	8077347900	53437142	7478922998	0.486684	0.9548
Antiprostate	5-2	70567952	10585192800	69957748	9792280640	0.516258	0.9596
Prostate	5-3	57084946	8562741900	56565602	7917464430	0.501342	0.9543
Penis	5-3	55519040	8327856000	55010490	7699953338	0.525215	0.9517
Penis	5-5	49787046	7468056900	49421824	6918060444	0.528686	0.9603
Subcutaneous_fat	5-3	50708602	7606290300	50252534	7033969542	0.515289	0.9536
Subcutaneous_fat	5-2	61623708	9243556200	60997362	8538045392	0.537837	0.9419
Subcutaneous_fat	5-5	56539634	8480945100	56208736	7868248328	0.505549	0.9589
Skin	5-3	56443260	8466489000	55979846	7835111302	0.516921	0.95
Skin	5-2	52235152	7835272800	51748072	7242692876	0.506104	0.9385
Skin	5-5	44788936	6718340400	44520324	6231808100	0.512522	0.9658
Longissimus_muscle	5-3	57634172	8645125800	56795334	7949576094	0.592046	0.9003
Longissimus_muscle	5-2	62290114	9343517100	61684110	8633462544	0.570869	0.9488
Longissimus_muscle	5-5	50232532	7534879800	49903800	6985659064	0.513013	0.9649
Total		7678104526	1151715678900	7621039688	1066756280014	-	-
Average		5.68748e+07	8.53123e+09	5.64521e+07	7.9019e+09	0.510681	0.948624

## Sheet: Table S3
Table S3. Assemble the transcript statistics of each sample with the merged transcripts file.
Tissue	Indiviual animal number.	Number of identified transcripts	Number of identified transcripts（FPKM>1）	Novel transcripts	Novel transcripts（FPKM>1）	Number of identified genes	Number of identified genes（FPKM>1）	Novel genes	Novel genes(FPKM>1）
Cartilago_articularis	5-2	54710	15172	24818	3211	23589	10768	11258	2296
Cartilago_articularis	5-5	22534	11540	9931	3383	14355	8690	6991	2759
Rib_cartilage	5-3	44142	16241	22358	3936	21984	11513	11480	2895
Rib_cartilage	5-2	50262	16865	19357	3832	24013	11951	10329	2822
Marrow	5-3	63059	20704	31579	5619	26931	13875	13772	3848
Marrow	5-2	67514	20538	27579	5324	27947	13968	12843	3788
Marrow	5-5	59976	20449	29255	5572	26317	14024	13230	3797
Parotid_gland	5-3	54216	15881	23813	3685	23914	11335	11328	2698
Parotid_gland	5-2	55001	17475	22582	2944	24598	12344	10784	2223
Parotid_gland	5-5	51970	15740	23483	3155	23596	11446	11090	2312
Salivary_gland	5-3	59685	18047	23862	3254	25659	12598	11411	2425
Salivary_gland	5-2	55120	16370	20272	4537	24555	11750	10043	3290
Salivary_gland	5-5	48869	19938	26708	4212	22623	13421	12086	2942
Sublingual_gland	5-3	51179	18222	25708	3516	23450	12647	11632	2522
Sublingual_gland	5-2	58348	16720	23187	3214	24843	11871	11019	2396
Sublingual_gland	5-5	52870	16136	22346	4337	23715	11590	10849	3112
Lymph_gland1	5-3	63592	20727	32071	5453	27177	14027	13884	3636
Lymph_gland1	5-2	69486	20568	21110	3337	28534	14002	10875	2480
Lymph_gland1	5-5	47650	15630	28938	5804	23210	11466	13092	3908
Tongue	5-3	46347	15252	26775	3664	21596	10868	12244	2638
Tongue	5-2	60230	17521	26996	3528	25801	12245	12586	2616
Tongue	5-5	61014	17578	19535	3036	26400	12482	9777	2223
Nasal_mucosa	5-3	70275	21763	33476	4815	29602	14862	15180	3506
Nasal_mucosa	5-2	72839	20442	30951	4653	30997	14341	14240	3443
Nasal_mucosa	5-5	68714	21023	31992	5540	29368	14537	14352	3909
Thyroid	5-2	63303	20074	28546	5150	27041	13744	12944	3609
Thyroid	5-5	64366	19077	29039	4301	27096	13467	12931	3197
Cerebrum	5-3	63794	20181	31231	5018	27401	13632	14106	3584
Cerebrum	5-2	68553	20236	26736	5256	28842	13898	12903	3818
Cerebrum	5-5	60801	20943	28271	4992	26808	14201	13289	3500
Cerebellum	5-3	62707	20582	28157	5807	27417	14073	13168	4139
Cerebellum	5-2	61909	20884	28016	5860	26943	14194	13080	4252
Cerebellum	5-5	61601	21194	28551	5607	26935	14525	13426	4014
Medulla_oblongata	5-3	60150	16965	28847	4528	26325	11969	13166	3290
Medulla_oblongata	5-5	63834	19160	26427	3650	27257	13385	12550	2665
Pineal_body	5-3	70540	22199	28737	6540	29538	14928	13875	4529
Pineal_body	5-2	62709	22344	24422	7317	28245	15053	13077	5430
Pineal_body	5-5	51054	20653	32836	6573	25769	14709	14619	4440
Hypothalamus	5-3	61885	19282	30223	4794	26579	13141	13750	3391
Hypothalamus	5-2	67686	20386	27444	4626	28513	13857	12688	3235
Hypophysis	5-3	64134	19489	32902	5659	27048	13465	14576	3999
Hypophysis	5-2	71842	21244	31250	5086	29941	14620	14093	3734
Hypophysis	5-5	68969	21071	28852	4776	29172	14686	12950	3433
Esophagus	5-2	57131	16467	24973	3167	25784	12004	12023	2407
Esophagus	5-5	61312	17768	27510	3658	25792	12439	12299	2646
Rumen	5-3	54085	17206	22981	3574	24279	12145	10973	2569
Rumen	5-2	52867	16748	27791	4240	23847	11819	12462	3038
Rumen	5-5	61019	18202	23373	3769	26083	12695	11094	2701
Reticulum	5-3	46876	15338	26350	3997	22588	11102	12481	2999
Reticulum	5-5	58539	17912	19684	3208	26191	12858	10176	2365
Omasum	5-3	43802	15557	26672	3771	21941	11361	12483	2753
Omasum	5-2	59906	17688	18433	3243	26355	12508	9858	2471
Abomasum	5-3	46626	18316	25839	4061	22294	12548	12000	2924
Abomasum	5-2	58199	17898	24534	4505	25487	12499	11934	3304
Abomasum	5-5	54918	18866	19725	4288	25330	13333	10172	3113
Duodenum	5-3	64256	19702	27336	4652	27083	13445	12742	3327
Duodenum	5-2	61395	19869	30088	4571	26910	13739	13705	3332
Duodenum	5-5	65866	19536	27996	4405	28478	13910	12594	3065
Jejunum	5-3	57898	18622	31631	5055	25040	12757	14153	3598
Jejunum	5-2	69818	21095	28323	4915	29390	14594	13147	3622
Jejunum	5-5	62991	20767	24638	4183	27637	14541	11311	2863
Ileum	5-3	65558	21051	26655	5158	27567	14012	12420	3585
Ileum	5-2	61015	20956	29783	4505	26592	14147	13458	3293
Ileum	5-5	65167	19938	29612	5380	27998	13996	13065	3584
Mesentery_fat	5-5	59055	19417	27741	5297	26508	13632	13074	3803
Lymph_gland2	5-3	67269	21084	30314	6027	27714	13995	13260	3974
Lymph_gland2	5-2	66351	21760	27604	4980	27520	14375	12869	3552
Lymph_gland2	5-5	59521	18880	30691	5846	26595	13360	13321	3817
Cecum	5-3	69808	20941	34739	5472	29154	14274	14788	3779
Cecum	5-2	74956	21689	29587	4678	30201	14719	13311	3446
Cecum	5-5	65260	20340	32081	5358	27857	14312	14033	3681
Colon	5-3	67254	21709	32719	4917	28015	14560	14221	3424
Colon	5-2	71591	20701	30596	5656	29273	14207	13422	3795
Rectum	5-3	59686	20233	30060	5094	26106	13677	13355	3560
Rectum	5-2	66339	20873	31814	4974	27821	14138	13914	3610
Rectum	5-5	68980	20569	26955	5257	28808	14398	12409	3588
Liver	5-3	38623	13427	21121	3178	19995	9872	10624	2304
Liver	5-2	48664	14632	19396	2796	23075	10672	9921	2054
Liver	5-5	45991	14195	15442	2647	22055	10522	8743	1940
Spleen	5-3	62753	20017	28290	4778	26751	13587	12550	3275
Spleen	5-2	63819	20235	29123	4605	26527	13492	13115	3313
Spleen	5-5	64269	19369	28198	5059	27366	13631	12738	3484
Heart_muscle	5-3	50621	16202	23251	3586	22755	11301	11068	2542
Heart_muscle	5-2	53999	16536	21435	3636	23777	11486	11051	2692
Heart_muscle	5-5	48240	16093	21553	3459	23222	11567	10459	2452
Heart_fat	5-3	63934	19683	23189	5608	27453	13672	11375	4125
Heart_fat	5-2	52878	20905	29791	5281	24243	14262	13447	3712
Blood_vessel	5-3	42675	18123	28337	5430	21589	13037	13148	3791
Blood_vessel	5-2	61307	20131	24906	3964	27093	13778	11506	2869
Blood_vessel	5-5	55245	17665	18589	5032	24267	12413	10101	3933
Trachea	5-3	67577	22020	25252	3513	30150	15016	12015	2592
Trachea	5-2	56639	16400	30486	3981	25292	11762	13974	2971
Trachea	5-5	67323	19163	30387	5482	29126	13760	14490	3920
Lung	5-3	65684	20822	22411	4188	26878	13891	11976	3147
Lung	5-2	52248	18363	31877	4557	25193	12822	13561	3276
Lung	5-5	69431	20146	29264	4990	28053	13873	12702	3456
Thymus	5-3	66284	21994	30540	6130	27996	14502	13353	3973
Thymus	5-2	66932	21204	28490	6376	28005	13987	12920	4359
Thymus	5-5	61966	21310	30657	6995	27030	14651	13436	4371
Renal_cortical	5-3	58219	18371	26179	4656	25095	12574	12036	3208
Renal_cortical	5-2	59986	19092	25843	4195	25607	12923	12204	3090
Renal_cortical	5-5	58349	18753	25678	4423	25805	13228	11816	3080
Renal_medulla	5-3	61566	19332	31130	5959	26325	13243	13906	4127
Renal_medulla	5-2	68056	22327	26761	4774	28538	14821	12397	3480
Renal_medulla	5-5	59931	20304	27279	4604	25962	13852	12475	3240
Adrenal_gland	5-3	63160	20534	29641	5690	27021	14007	13112	3790
Adrenal_gland	5-2	64950	20838	23469	4891	27318	14035	11770	3547
Adrenal_gland	5-5	51530	18468	28732	5728	24542	13020	12943	3854
Bladder	5-3	77044	23044	20435	4206	33297	15714	10330	3157
Bladder	5-2	47565	17775	28848	4710	22359	12423	12992	3437
Bladder	5-5	62971	20211	37706	6329	26992	14023	17136	4431
Kidney_fat	5-3	55933	19669	30659	5939	25464	13582	13798	4148
Kidney_fat	5-2	65788	21244	27922	5319	28127	14449	13095	3762
Kidney_fat	5-5	59747	19872	25486	5423	26678	13888	12284	3863
Testis	5-3	78699	29824	39925	13697	34216	19005	18414	8657
Testis	5-2	77657	29670	41033	11615	34620	19236	18356	7433
Testis	5-5	80666	28047	39967	13215	34775	18374	18085	8245
Epididymis	5-3	85059	30028	43820	10442	37217	19649	20005	7038
Epididymis	5-2	85308	28281	37417	9549	37199	18915	18290	6811
Epididymis	5-5	73839	26450	43695	12501	34229	18345	19841	8088
Seminal_vesicle	5-2	56592	17744	25014	3951	25348	12564	11887	2934
Antiprostate	5-3	54397	18037	30591	4804	24592	12581	13307	3314
Antiprostate	5-2	67508	19835	24254	4286	27694	13449	11634	3107
Prostate	5-3	59075	19163	26984	4984	25949	13317	12475	3520
Penis	5-3	63468	20581	27825	4391	26493	13770	12420	3200
Penis	5-5	61241	19352	29089	5184	25916	13307	12811	3598
Subcutaneous_fat	5-3	62128	19927	27444	5332	26465	13383	12483	3651
Subcutaneous_fat	5-2	61134	20754	28268	5012	26140	13911	12866	3545
Subcutaneous_fat	5-5	61008	19673	28377	4917	26448	13516	12766	3383
Skin	5-3	69424	21933	26934	6284	29353	14909	13184	4578
Skin	5-2	59582	22024	31352	5101	27360	15332	15230	3871
Skin	5-5	67930	21501	31753	5694	30991	15233	14340	3970
Longissimus_muscle	5-3	23305	11596	17345	3257	12826	8299	8466	2197
Longissimus_muscle	5-2	43129	14874	20756	2985	19708	10173	10303	2198
Longissimus_muscle	5-5	48085	14679	8493	2782	22443	10662	4989	2066
Average	-	60488	19501.1	27378.4	4985.64	26495.4	13463.2	12717.1	3514.81

## Sheet: Table S4
Table S4. Comparing the transcript assembly with reference annotation.
	Transcript level	Locus level
Query mRNAs	185955	51351
Multi-exon	165276
Single-exon	20679
Reference mRNAs	82206	34558
Multi-exon	73049
Single-exon	9157
Transcript level: At this level all transcripts (single and multi-exon) are compared to any overlapping reference transcripts in order to assess "matching" (TP).
Locus level: At this level gffcompare considers that an observed locus (cluster of exon-overlapping transcripts) "matches" a similarly built reference locus (i.e. by clustering transcripts by exon overlaps), and thus counts as a TP at this level, if at least one predicted transcript has a "Transcript level match" with a reference transcript in the corresponding (overlapping) reference locus.

## Sheet: Table S5
Table S5. The relationship between the predicted transcript and reference annotated files.
Serial number	Class code	Number	Description
1	=	82179	Predicted transcript has exactly the same introns as the reference transcript
2	c	0	Predicted transcript is contained within the reference transcript
3	j	78032	Predicted transcript is a potential novel isoform that shares at least one splice junction with a reference transcript
4	e	210	Predicted single-exon transcript overlaps a reference exon plus at least 10 bp of a reference intron, indicating a possible pre-mRNA fragment
5	i	4219	Predicted transcript falls entirely within a reference intron
6	o	1305	Exon of predicted transcript overlaps a reference transcript
7	p	2074	Predicted transcript lies within 2 kb of a reference transcript (possible polymerase run-on fragment)
8	r	0	Predicted transcript has >50% of its bases overlapping a soft-masked (repetitive) reference sequence
9	u	12929	Predicted transcript is intergenic in comparison with known reference transcripts
10	x	4730	Exon of predicted transcript overlaps reference but lies on the opposite strand
11	s	23	Intron of predicted transcript overlaps a reference intron on the opposite stran
12	Other	254	-
	Total	185955	-
