# Supplementary material for: Transcriptional atlas analysis from multiple tissues reveals the expression specificity patterns in beef cattle
Source: BMC Biol. 2022 Mar 29;20:79. doi: 10.1186/s12915-022-01269-4 (PMC8966188; doi:10.1186/s12915-022-01269-4)
Supplement: Supplementary file 3 — Additional file 3: Table S6. The expression levels of 32 HKGs across 51 tissues. [file 12915_2022_1269_MOESM3_ESM.xlsx]

## Sheet: Sheet1
Table S6. The expression levels of 32 HKGs across 51 tissues.
Tissue name	Standardization (log10) of the expression level of 32 HKGs
	ELOB	OAZ1	EIF4H	HSP90AB1	EIF3K	NDUFS5	COPE	SQSTM1	ANP32B	SNRPD3	EIF3G	TRIR	SNX3	TPRG1L	PSMB6	PSMC5	PFDN2	PAIP2	MRPL27	ERH	SELENOK	COPS6	AP2S1	BRK1	ST13	POLR2E	RER1	SAP18	UBE2L3	BAG1	RHEB	SUMO1
Heart_muscle	2.53714	2.63468	2.25852	2.25171	2.17057	2.44802	1.93609	2.098	1.90261	1.96678	2.01526	1.82487	2.18471	1.99833	2.07277	2.14812	1.92716	1.92395	1.9423	1.70793	1.89169	1.96379	1.87911	1.89865	1.55943	1.77838	1.52624	1.77116	1.81119	1.70924	1.76664	1.56859
Heart_fat	2.32861	2.46152	2.3309	2.29515	2.19039	2.07564	2.14816	1.91226	2.0586	1.81643	2.01863	1.99438	1.96757	1.91871	1.77207	1.73143	1.83739	1.76999	1.78389	1.82449	1.5606	1.6569	1.84838	1.79256	1.73884	1.64849	1.58069	1.62359	1.55196	1.73818	1.67142	1.60886
Blood_vessel	2.38101	2.22817	2.25668	2.3421	2.19565	2.14638	1.98784	1.92988	2.0663	1.9156	1.99158	1.95287	2.01831	1.79262	1.8353	1.81205	1.82331	1.76911	1.9285	1.83693	1.85492	1.79707	1.74683	1.67956	1.80133	1.56574	1.65524	1.81197	1.57782	1.64638	1.7767	1.6277
Parotid_gland	2.4443	2.35489	2.24515	2.20954	2.11365	2.10674	2.00015	1.90985	1.73622	1.90198	1.93225	1.86899	1.73835	1.805	1.87893	1.88727	1.70113	1.70923	1.85964	1.52481	1.75043	1.58463	1.79512	1.68402	1.86601	1.71543	1.96333	1.59569	1.59238	1.54413	1.57838	1.62528
Salivary_gland	2.4665	2.59898	2.31509	2.25465	2.16139	2.06661	2.14008	1.96941	1.97589	1.98518	1.96978	1.91121	1.88995	1.87272	1.90635	1.89267	1.72154	1.83242	1.88281	1.75843	1.95897	1.63533	1.78553	1.69435	1.6578	1.85984	1.91147	1.72724	1.74301	1.61171	1.79933	1.67405
Sublingual_gland	2.4675	2.50387	2.33979	2.20735	2.13733	2.00651	2.1287	1.91745	1.88566	1.93287	1.89854	1.81778	1.8194	1.8744	1.91819	1.8738	1.89466	1.75812	1.8046	1.66783	1.8559	1.71921	1.76916	1.7454	1.69524	1.77342	1.8549	1.65913	1.70361	1.61072	1.83615	1.63893
Tongue	2.39859	2.49629	2.32348	2.24469	2.10488	2.16741	1.78971	2.16095	1.69904	1.89187	1.92972	1.77431	2.03275	1.80339	2.01718	1.98563	1.88562	1.78561	1.8273	1.70385	1.70521	1.7038	1.76932	1.66782	1.77997	1.73442	1.48408	1.67163	1.7182	1.91836	1.8531	1.55521
Esophagus	2.45858	2.36391	2.33469	2.29679	2.09075	2.10986	1.92899	1.96855	1.81426	1.83089	1.89136	1.70308	1.90634	1.79335	1.95199	1.80741	1.7063	1.69472	1.62971	1.74738	1.58773	1.68336	1.63651	1.62392	1.69076	1.66553	1.50753	1.56428	1.56589	1.79321	1.78862	1.58162
Rumen	2.58116	2.39123	2.34705	2.20473	2.32982	2.32415	2.11804	1.99522	1.90355	2.0015	2.10658	1.97575	2.05976	2.01036	2.08317	1.75179	1.93273	1.9199	1.90045	1.88067	2.03724	1.93064	1.80704	1.7057	1.60041	1.6564	1.61283	1.64237	1.77855	1.81487	1.77197	1.78949
Reticulum	2.58531	2.34818	2.2824	2.3026	2.31755	2.38944	2.08662	1.80302	1.9859	2.09699	2.02172	1.95672	2.05259	1.88168	2.15403	1.83305	1.93052	1.96622	1.93637	1.99099	1.85498	1.92656	1.84113	1.76084	1.60029	1.75939	1.6251	1.68364	1.70841	1.84745	1.72046	1.82342
Omasum	2.63127	2.49574	2.32861	2.33887	2.33611	2.43932	2.14605	1.9117	2.00107	2.08227	2.0883	1.89401	1.98178	1.973	2.11192	1.84972	2.01591	1.82481	1.8547	1.95857	1.85764	1.83875	1.87316	1.85098	1.66392	1.75018	1.59394	1.66403	1.75069	1.79869	1.76742	1.79482
Abomasum	2.61186	2.39196	2.4647	2.31924	2.25452	2.20864	2.25676	1.93732	2.06031	2.23295	2.03219	2.06901	1.85916	1.99617	2.09253	1.9748	1.95884	1.61988	2.01126	1.96896	1.90612	1.82035	1.92786	1.91325	1.74926	1.90191	1.78414	1.70681	1.92308	1.86179	1.65148	1.7477
Duodenum	2.52161	2.52327	2.38132	2.45192	2.2529	2.22192	2.16838	1.88013	2.04782	2.17258	2.04967	1.98989	1.84766	1.86511	1.94008	1.9131	1.8448	1.64852	1.92625	1.91549	1.77722	1.72719	1.78608	1.66584	1.74086	1.80838	1.85134	1.74745	1.79021	1.81106	1.72746	1.70703
Jejunum	2.52311	2.54701	2.34761	2.49049	2.3031	2.14768	2.17126	1.91687	2.0832	2.18495	2.09776	2.03665	1.9152	1.904	1.83259	1.98735	1.86495	1.71042	1.78842	1.93562	1.76008	1.79621	1.80299	1.75295	1.7335	1.78181	1.85411	1.73666	1.78992	1.7644	1.71854	1.66208
Ileum	2.55985	2.60604	2.44026	2.41347	2.24765	2.25306	2.25393	1.9645	2.18339	2.23118	2.09033	2.17437	1.90827	1.9855	1.96525	1.94424	1.92838	1.802	1.97226	2.03917	1.90802	1.77175	1.86078	1.83512	1.79294	1.85401	1.85041	1.79138	1.77493	1.93672	1.63378	1.81751
Mesentery_fat	2.32694	2.48432	2.33328	2.3178	1.97711	1.99343	1.96105	1.96805	2.06522	1.87625	1.91015	1.9276	1.93975	1.88079	1.7634	1.95098	1.77858	1.83824	1.82568	1.79022	1.55113	1.71364	1.86129	1.86225	1.79174	1.50205	1.70652	1.64496	1.84984	1.79776	1.59406	1.56491
Cecum	2.46186	2.48475	2.40334	2.40223	2.24013	2.17838	2.13519	1.89581	2.04467	2.1152	2.05454	2.03646	1.92677	1.92038	1.88675	1.91695	1.85571	1.71722	1.74452	1.90262	1.62975	1.73428	1.79408	1.79771	1.72786	1.74312	1.7194	1.72822	1.75924	1.8382	1.6385	1.7192
Colon	2.54197	2.51424	2.43029	2.40931	2.29232	2.25138	2.19553	1.95523	2.11851	2.18917	2.09753	2.08576	1.95483	1.96371	1.95659	1.93919	1.96589	1.76123	1.81338	1.9212	1.87531	1.7482	1.82949	1.8201	1.7466	1.78297	1.74953	1.77633	1.87103	1.79024	1.68233	1.78478
Rectum	2.54442	2.53679	2.41749	2.31684	2.18586	2.17863	2.24468	1.98209	2.01809	2.09602	2.03503	2.10252	1.82513	2.04427	1.89392	1.91561	1.87147	1.64922	1.8237	1.82611	1.7226	1.70146	1.81071	1.88888	1.81756	1.76664	1.85074	1.69538	1.77312	1.93414	1.67302	1.77508
Liver	2.2508	2.25301	2.11611	1.99001	1.80681	1.9886	1.68182	2.03482	1.71844	1.78564	1.6332	1.66594	1.6455	1.89083	1.83584	1.68839	1.65085	1.74415	1.65497	1.46679	1.49258	1.58878	1.50432	1.46707	1.66484	1.44554	1.87891	1.38329	1.34214	1.54401	1.52509	1.53088
Thyroid	2.45599	2.2179	2.42434	2.16148	1.96209	1.87901	1.92578	2.17157	1.81325	1.98933	1.87608	1.8811	1.95335	1.91833	1.81134	1.78639	1.66437	1.92138	1.9206	1.78368	1.71157	1.80152	1.69528	1.61843	1.79202	1.78842	1.85715	1.70492	1.69923	1.59575	1.86869	1.70305
Hypophysis	2.55309	2.40676	2.38497	2.39779	2.11748	2.11754	2.08181	2.15973	1.88806	1.90959	1.74328	2.0506	2.0735	2.0594	1.8375	1.96734	1.95099	2.13058	1.92801	1.90334	2.08321	1.85458	1.72114	1.60317	1.85054	1.9451	1.75534	1.82985	1.73474	1.74445	1.76382	1.74954
Adrenal_gland	2.54673	2.63292	2.36122	2.55171	2.33003	2.19065	2.01685	2.0214	2.26527	2.15305	2.04045	2.17935	2.0467	1.83698	1.88134	1.84904	1.92091	2.07649	1.87194	2.02029	1.78577	1.74742	1.68571	1.83152	1.78513	1.76146	1.71248	1.84371	1.68542	1.52661	1.45599	1.78514
Marrow	2.2116	2.40957	2.36503	2.28636	2.07074	1.98794	1.97767	2.06463	2.05237	1.79248	1.88543	1.93916	1.97571	1.88786	1.79513	1.82498	1.82565	1.84392	1.86185	1.77301	1.60855	1.65895	1.76682	1.87056	1.80064	1.54663	1.65521	1.76747	1.6432	1.72924	1.70635	1.62406
Lymph_gland1	2.41856	2.54224	2.17118	2.38739	2.25731	2.11472	2.03525	1.96665	2.13823	2.07303	2.02436	2.09807	1.9632	1.87699	1.89319	1.82621	1.8996	1.88877	1.77462	1.90511	1.80105	1.7511	1.8172	1.81256	1.64331	1.84638	1.67871	1.77649	1.7345	1.49315	1.46297	1.67165
Lymph_gland2	2.49217	2.64122	2.3365	2.54787	2.35887	2.20802	2.08468	2.07048	2.23924	2.19896	2.12608	2.19105	2.05621	1.92697	1.93144	1.88725	1.98085	2.06497	1.93769	1.91786	1.7736	1.80422	1.72418	1.89786	1.79978	1.82868	1.73692	1.84467	1.76062	1.58035	1.46518	1.81639
Spleen	2.40973	2.4713	2.41208	2.40367	2.18603	2.04169	1.98611	2.06181	2.0768	1.98867	2.02574	2.06741	2.07871	1.87208	1.86359	1.73327	1.85191	1.99769	1.81777	1.93494	1.7895	1.7398	1.62387	1.85826	1.70678	1.65155	1.67996	1.76105	1.74571	1.65885	1.57259	1.73487
Thymus	2.55636	2.58313	2.43794	2.43118	2.23185	2.17244	2.03449	1.93305	2.19648	2.17688	1.99763	2.22159	1.82588	1.88699	1.9395	1.79483	1.91968	2.0885	1.925	1.90047	1.60726	1.77686	1.61294	1.76112	1.69353	1.86192	1.67817	1.74643	1.73668	1.54532	1.47909	1.84747
Longissimus_muscle	2.65332	2.45464	2.15906	2.07062	2.10947	2.1642	2.15902	2.20051	1.66801	1.93708	2.02621	1.80029	2.04777	2.07559	2.11113	2.07685	1.81029	1.62348	1.93375	1.61162	1.60413	1.70622	2.04177	1.53899	1.71663	1.94389	1.37108	1.56321	1.69829	1.59616	1.65901	1.51485
Cerebrum	2.3611	2.45721	2.45038	2.27127	1.99451	2.01274	1.80088	1.73963	1.91647	1.85719	1.68199	1.88849	2.16003	1.91129	1.91753	1.70234	1.96241	1.9138	1.72073	1.8146	1.8005	1.9937	1.98385	1.8728	1.69223	1.71745	1.60428	1.81347	1.82901	1.68789	1.96566	1.75442
Cerebellum	2.43749	2.40531	2.42071	2.30802	2.04178	2.07451	1.8778	1.78663	1.70619	1.8877	1.66653	2.01153	2.05512	1.84923	1.62377	1.87477	1.91475	1.94748	1.90075	1.828	1.82624	1.98507	1.92788	1.7441	1.71172	1.82354	1.6965	1.71999	1.86351	1.64413	1.76341	1.76089
Medulla_oblongata	2.14887	2.12247	2.42079	2.26518	2.01005	1.89065	1.85459	1.8482	2.1237	1.70845	1.75174	1.84053	2.10381	1.73154	1.75835	1.709	1.97963	1.81089	1.72261	1.69241	1.7384	1.83661	1.69855	1.712	1.76223	1.58691	1.55462	1.84309	1.78688	1.55919	1.56238	1.54828
Pineal_body	2.63609	2.61902	2.42573	2.06255	2.0437	2.22527	1.88681	1.94238	1.67885	1.8974	1.78534	2.04266	1.87951	1.92974	1.82974	1.97735	1.8866	2.13267	2.02844	2.00247	1.83968	2.05655	1.86379	1.77848	1.57305	1.85574	1.6473	1.70313	1.83061	1.71774	1.75068	1.8519
Hypothalamus	2.48768	2.33913	2.48382	2.28422	2.12066	2.04612	2.06133	1.93967	2.1052	1.91727	1.72834	2.0138	2.17937	2.01575	1.98963	1.79038	2.21527	1.82535	1.90441	1.84442	1.91466	2.02948	1.92754	1.87503	1.70985	1.76399	1.66643	1.89757	1.72661	1.70124	1.79174	1.61033
Subcutaneous_fat	2.23926	2.45612	2.37805	2.30951	2.1705	1.97186	1.99849	2.13343	2.00381	1.78484	1.96943	1.91778	1.92324	1.96137	1.7825	1.90417	1.76216	1.75603	1.71473	1.74923	1.59886	1.68412	1.84204	1.81682	1.74414	1.58742	1.63554	1.6831	1.70549	1.78213	1.76086	1.57367
Skin	2.39117	2.3873	2.30429	2.33888	2.17381	2.11517	1.96003	2.0078	1.94951	1.90815	2.0364	1.86939	1.79228	1.90339	2.02856	1.9269	1.75713	1.69508	1.7779	1.81564	1.68768	1.73509	1.79089	1.73537	1.66232	1.73379	1.75068	1.71964	1.66654	1.86211	1.62028	1.65545
Testis	2.68282	2.12617	2.30653	2.08945	2.13212	2.00094	2.04296	1.75485	1.82818	1.88554	2.13302	1.78011	1.9866	2.02244	1.86719	2.26578	1.76665	2.02503	1.93622	2.02949	1.98347	1.88785	1.70879	1.34908	1.65725	1.62415	1.70247	1.92577	1.89244	1.92565	1.56016	1.57858
Epididymis	2.58599	2.1275	2.25145	2.21124	2.16633	2.06363	1.96964	1.7987	1.92452	1.88691	1.9626	1.84879	1.92248	1.9973	1.82086	2.13662	1.93883	1.91218	1.98587	1.90464	1.91581	1.81808	1.81473	1.64336	1.65541	1.46226	1.62422	1.84691	1.8285	1.81277	1.67146	1.667
Seminal_vesicle	2.62645	2.34894	2.26409	2.09042	2.09735	1.94514	2.16427	1.9919	1.8996	1.94918	1.86877	1.95666	1.80396	1.85129	1.93911	1.90567	2.10476	1.72262	1.67116	1.7085	1.96798	1.75204	1.53584	1.72142	1.64805	1.72319	1.86325	1.73614	1.49621	1.4434	1.69404	1.71751
Antiprostate	2.69709	2.50586	2.40871	2.17956	2.2217	2.20094	2.13641	1.89276	1.99025	2.11572	2.03844	1.96861	1.83702	1.98609	1.92346	1.95956	1.81799	1.98517	2.04478	1.46065	1.89634	1.74479	1.84353	1.77825	1.68472	1.99635	1.89267	1.75196	1.74638	1.68455	1.8023	1.81842
Prostate	2.63631	2.4894	2.35716	2.21855	2.24305	2.14513	2.12424	2.06736	2.01119	2.0347	2.0538	2.01314	1.75011	1.95409	1.81238	1.92298	1.74202	1.90043	2.048	1.71044	1.89576	1.653	1.90758	1.7527	1.60514	1.9626	1.81246	1.69261	1.86945	1.65862	1.64569	1.7336
Penis	2.20586	2.33602	2.48785	2.41196	2.17123	2.04061	1.98449	1.98065	2.09211	1.78795	1.94956	1.88752	1.96566	1.75166	1.65213	1.9255	1.61551	1.60503	1.79937	1.73709	1.76675	1.69825	1.73924	1.70459	1.83283	1.54936	1.68415	1.72625	1.47341	1.80198	1.65106	1.57273
Nasal_mucosa	2.36051	2.34479	2.34063	2.28692	2.02523	1.95947	1.88167	2.07172	1.89301	1.97995	1.87097	1.86327	1.97499	1.80072	1.79989	1.89142	1.77277	1.93602	1.70006	1.79634	1.80386	1.58611	1.68721	1.69229	1.62996	1.56677	1.7888	1.72053	1.71474	1.512	1.6694	1.77232
Trachea	2.31804	2.32572	2.3048	2.15214	2.01314	1.96223	1.94061	1.93777	1.87531	1.817	1.83126	1.79121	1.8499	1.80463	1.70245	1.77322	1.75988	1.82419	1.68978	1.72122	1.81406	1.64695	1.58492	1.59316	1.70809	1.53219	1.68191	1.64201	1.62908	1.54653	1.63024	1.65655
Lung	2.4418	2.55424	2.37488	2.44998	2.14533	2.13748	1.88696	2.0969	2.02913	1.89841	1.89331	1.97279	2.05021	1.92473	1.91045	1.77776	1.91882	1.88561	1.77952	1.8416	1.873	1.77679	1.68351	1.89712	1.83023	1.5366	1.60759	1.79542	1.71547	1.8564	1.73247	1.84637
Cartilago_articularis	2.5018	2.43315	2.25268	1.97177	2.1794	2.16917	2.25148	1.8076	1.94373	1.93871	2.03068	1.93467	1.71609	1.75599	1.69435	1.71789	1.68179	1.67859	1.79824	1.68084	1.75019	1.72267	1.61315	1.52145	1.69308	1.68063	1.63333	1.45292	1.53549	1.53918	1.60068	1.49695
Rib_cartilage	2.59396	2.58819	2.26015	2.31011	2.17735	2.15626	2.25685	1.90937	2.05733	1.92248	2.01819	1.95404	1.97178	1.89604	1.77418	1.85587	2.01086	1.86914	1.91326	1.87131	1.93951	1.86774	1.75078	1.76775	1.92372	1.70866	1.77031	1.73513	1.54383	1.68313	1.84566	1.60878
Renal_cortical	2.47857	2.25068	2.42281	2.0911	1.97595	2.15013	1.90568	2.29358	1.75522	1.98667	1.84702	1.9161	1.95803	2.15651	1.97406	1.91176	1.71014	2.00713	2.12782	1.6292	1.55532	1.95898	1.76656	1.83504	2.04959	1.68909	1.96684	1.71962	1.80344	1.65934	1.7571	1.73947
Renal_medulla	2.55468	2.39267	2.4269	2.21718	2.07808	2.13104	1.97424	2.18635	1.93595	1.97433	1.94368	2.01047	2.01808	2.08647	1.9646	1.99737	1.86969	1.96345	1.90252	1.75249	1.6674	1.91534	1.7579	1.79933	1.99982	1.79268	1.91991	1.75423	1.82062	1.83542	1.80467	1.75162
Bladder	2.37352	2.09298	2.4237	2.31828	2.25722	2.16648	1.97518	2.01927	2.07943	1.96655	2.0538	1.95249	2.04061	1.89163	1.85069	1.87666	1.84279	1.94376	1.84185	1.88941	1.97346	1.83628	1.72517	1.72484	1.74797	1.50008	1.61785	1.75641	1.65666	1.71901	1.80427	1.69051
Kidney_fat	2.30201	2.44709	2.1722	2.23565	2.16649	1.95802	1.98386	1.94648	2.05259	1.88448	1.90363	1.93014	1.95078	1.9295	1.81935	1.76369	1.95431	1.93346	1.81338	1.91088	1.81488	1.71519	1.74352	1.90714	1.79976	1.46871	1.67006	1.7433	1.60194	1.71385	1.77774	1.72392
