# Supplementary material for: Transcriptional atlas analysis from multiple tissues reveals the expression specificity patterns in beef cattle
Source: BMC Biol. 2022 Mar 29;20:79. doi: 10.1186/s12915-022-01269-4 (PMC8966188; doi:10.1186/s12915-022-01269-4)
Supplement: Supplementary file 5 — Additional file 5: Table S7. Tissue specific genes (TSGs) and tissue-specific transcripts (TSTs) identified based on stringent criteria. [file 12915_2022_1269_MOESM5_ESM.xlsx]

## Sheet: Sheet1
Table S7. Tissue specific genes (TSGs) and tissue-specific transcripts (TSTs) identified based on stringent criteria.
Tissue name	All genes expressed in tissue	Condition 1	Condition 1 and 2	Condition 1, 2 and 3	System_categories	System_categories HKGs Number	TSTs
Heart_muscle	7453	11	11	11	Circulatory system	20	399
Heart_fat	8639	1	1	1			34
Blood_vessel	7946	8	8	8			113
Parotid_gland	4991	5	5	5	Digestive system	59	85
Salivary_gland	4970	0	0	0			47
Sublingual_gland	4976	0	0	0			35
Tongue	5062	1	1	1			138
Esophagus	8174	2	2	2			27
Rumen	7803	2	2	2			47
Reticulum	7656	1	1	1			29
Omasum	8053	1	0	0			58
Abomasum	8042	7	7	7			142
Duodenum	8653	1	1	1			72
Jejunum	8494	0	0	0			46
Ileum	8688	0	0	0			53
Mesentery_fat	9014	2	1	1			225
Cecum	9035	0	0	0			40
Colon	9294	0	0	0			18
Rectum	8819	2	2	2			68
Liver	6726	37	37	37			777
Thyroid	8988	11	10	10	Endocrine system	19	199
Hypophysis	8549	10	10	9			331
Adrenal_gland	8040	0	0	0			75
Marrow	5254	0	0	0	Immune system	18	73
Lymph_gland1	5015	0	0	0			68
Lymph_gland2	8278	0	0	0			78
Spleen	8420	5	5	5			179
Thymus	8178	16	13	13			531
Longissimus_muscle	5567	61	46	46	Muscular system	46	395
Cerebrum	7984	14	14	12	Nervous system	48	554
Cerebellum	7993	10	10	9			421
Medulla_oblongata	8145	3	3	3			117
Pineal_body	7714	24	24	20			895
Hypothalamus	8369	4	4	4			105
Subcutaneous_fat	8864	15	8	8	Other	32	34
Skin	9364	33	24	24			565
Testis	7786	20	14	14	Reproductive system	113	1429
Epididymis	8384	4	3	3			319
Seminal_vesicle	9031	27	26	26			376
Antiprostate	8659	5	3	3			44
Prostate	10015	234	51	51			155
Penis	9485	37	16	16			50
Nasal_mucosa	10008	95	42	28	Respiratory system	47	227
Trachea	8198	6	6	6			83
Lung	8450	13	13	13			151
Cartilago_articularis	5923	52	43	39	Skeletal system	51	190
Rib_cartilage	5476	12	12	12			99
Renal_cortical	8235	19	18	18	Urinary system	24	371
Renal_medulla	8533	7	6	6			148
Bladder	8302	0	0	0			53
Kidney_fat	8352	0	0	0			46
Note: Condition 1: The FPKM value of the candidate gene is more than three times that of any other tissue; Condition 2: Greater than 50% of the FPKM of the gene in all other tissues in 51 tissues; Condition 3: The top 25% of all genes in the specific tissue
