# Supplementary material for: Transcriptional atlas analysis from multiple tissues reveals the expression specificity patterns in beef cattle
Source: BMC Biol. 2022 Mar 29;20:79. doi: 10.1186/s12915-022-01269-4 (PMC8966188; doi:10.1186/s12915-022-01269-4)
Supplement: Supplementary file 7 — Additional file 7: Table S8. Tissue specific gene (TSG) function annotation (Top5) and pathway enrichment (Top5). [file 12915_2022_1269_MOESM7_ESM.xlsx]

## Sheet: Sheet1
Table S8. Tissue specific gene (TSG) function annotation (Top5) and pathway enrichment (Top5).
System category	Term	ID	Database	Input number	Background number	P-Value	Corrected P-Value	Input
Circulatory system	heart development	GO:0007507	Gene Ontology	6	223	5.76805e-09	4.22798e-06	KCNJ8|OSR1|FHL2|TNNI3|HEY2|MYL3
	cardiac chamber morphogenesis	GO:0003206	Gene Ontology	4	57	6.79577e-08	2.15728e-05	FHL2|HEY2|MYL3|TNNI3
	muscle tissue development	GO:0060537	Gene Ontology	5	172	8.82926e-08	2.15728e-05	FHL2|TNNI3|HEY2|MYL3|OSR1
	cardiac chamber development	GO:0003205	Gene Ontology	4	73	1.7506e-07	3.20797e-05	FHL2|HEY2|MYL3|TNNI3
	cardiac muscle tissue development	GO:0048738	Gene Ontology	4	81	2.61057e-07	3.82709e-05	FHL2|HEY2|MYL3|TNNI3
	Dilated cardiomyopathy (DCM)	bta05414	KEGG PATHWAY	4	99	5.65788e-07	5.05153e-05	ITGA8|PLN|MYL3|TNNI3
	Hypertrophic cardiomyopathy (HCM)	bta05410	KEGG PATHWAY	3	92	3.20867e-05	0.000839984	ITGA8|MYL3|TNNI3
	Adrenergic signaling in cardiomyocytes	bta04261	KEGG PATHWAY	3	150	0.000132447	0.00274508	PLN|MYL3|TNNI3
	Cardiac muscle contraction	bta04260	KEGG PATHWAY	2	90	0.00165451	0.0168438	MYL3|TNNI3
	cGMP-PKG signaling pathway	bta04022	KEGG PATHWAY	2	169	0.00557018	0.0326635	PLN|KCNJ8
Digestive system	cellular anatomical entity	GO:0110165	Gene Ontology	36	9929	1.50616e-07	0.000131035	VMP1|HSD17B11|CYP2D14|PSMB10|PON1|HP|PROS1|SC5D|GALNT6|RGN|FAM83D|CDC37L1|LBP|B3GNT7|SAO|SLC9A1|TRAP1|DHRS7|SELENOP|PPL|PCTP|ISG12(B)|CST3|UGDH|LRRC3|MTUS1|AADAC|LRG1|SHMT1|CA9|GLYATL3|GLYCTK|TTR|C1S|VPS51|KRT18
	catalytic activity	GO:0003824	Gene Ontology	19	4081	3.62279e-05	0.0124413	CA9|B3GNT7|SAO|SC5D|CYP2D14|PSMB10|UGDH|GLYCTK|HSD17B11|PON1|LYZ2|AADAC|RGN|DHRS7|C1S|CST3|GALNT6|GLYATL3|SHMT1
	extracellular region	GO:0005576	Gene Ontology	13	2106	5.72015e-05	0.0124413	LBP|SAO|TRAP1|UGDH|PROS1|HP|SELENOP|PON1|TTR|C1S|CST3|LRG1|KRT18
	lipid transport	GO:0006869	Gene Ontology	4	136	0.000109973	0.0159461	LBP|VPS51|PCTP|PON1
	carboxylic acid metabolic process	GO:0019752	Gene Ontology	6	454	0.00015363	0.0167173	CYP2D14|UGDH|PON1|SC5D|SHMT1|RGN
	Metabolic pathways	bta01100	KEGG PATHWAY	11	1468	4.31129e-05	0.0124413	B3GALT5|CA9|SAO|UGDH|GLYCTK|SC5D|SHMT1|GALNT6|ADK|RGN|ETNK2
	Glycine, serine and threonine metabolism	bta00260	KEGG PATHWAY	3	43	7.4234e-05	0.0129167	SAO|GLYCTK|SHMT1
	Salivary secretion	bta04970	KEGG PATHWAY	3	93	0.000656702	0.0356869	LYZ2|SLC9A1|CST3
	Ascorbate and aldarate metabolism	bta00053	KEGG PATHWAY	2	25	0.00103943	0.0430622	UGDH|RGN
	Carbon metabolism	bta01200	KEGG PATHWAY	3	113	0.00113646	0.0449419	GLYCTK|RGN|SHMT1
Endocrine system	phenol-containing compound metabolic process	GO:0018958	Gene Ontology	3	49	3.67003e-06	0.0016255	NR4A2|CPQ|DIO2
	regulation of hormone levels	GO:0010817	Gene Ontology	4	190	4.37549e-06	0.0016255	CPQ|SCG5|DIO2|NNAT
	regulation of biological quality	GO:0065008	Gene Ontology	7	1561	1.64035e-05	0.00369464	BLOC1S6|SCG5|MEST|CPQ|DIO2|NNAT|SLC30A4
	hormone metabolic process	GO:0042445	Gene Ontology	3	88	1.98904e-05	0.00369464	CPQ|SCG5|DIO2
	thyroid hormone metabolic process	GO:0042403	Gene Ontology	2	13	3.40427e-05	0.00505874	CPQ|DIO2
	Other types of O-glycan biosynthesis	bta00514	KEGG PATHWAY	1	21	0.0128662	0.0572431	ST6GAL1
	Maturity onset diabetes of the young	bta04950	KEGG PATHWAY	1	26	0.0157685	0.0603919	HHEX
	N-Glycan biosynthesis	bta00510	KEGG PATHWAY	1	51	0.0301601	0.0852052	ST6GAL1
	Ovarian steroidogenesis	bta04913	KEGG PATHWAY	1	54	0.0318737	0.0870668	LHB
	Prolactin signaling pathway	bta04917	KEGG PATHWAY	1	83	0.0482924	0.103703	LHB
Immune system	T cell activation	GO:0042110	Gene Ontology	3	210	0.000205963	0.0501478	CD8A|APBB1IP|LCK
	lymphocyte activation	GO:0046649	Gene Ontology	3	282	0.000483254	0.0694274	CD8A|APBB1IP|LCK
	leukocyte activation	GO:0045321	Gene Ontology	3	325	0.000727032	0.0783377	CD8A|APBB1IP|LCK
	cell activation	GO:0001775	Gene Ontology	3	383	0.00116353	0.0928836	CD8A|APBB1IP|LCK
	T cell differentiation	GO:0030217	Gene Ontology	2	104	0.00154649	0.0928836	CD8A|LCK
	Primary immunodeficiency	bta05340	KEGG PATHWAY	2	39	0.000232704	0.0501478	CD8A|LCK
	T cell receptor signaling pathway	bta04660	KEGG PATHWAY	2	107	0.00163411	0.0928836	CD8A|LCK
	Hematopoietic cell lineage	bta04640	KEGG PATHWAY	2	110	0.00172406	0.0928836	CD8A|CD1D
	alpha-Linolenic acid metabolism	bta00592	KEGG PATHWAY	1	29	0.0164851	0.170109	PLA2G2C
	DNA replication	bta03030	KEGG PATHWAY	1	36	0.0202948	0.170109	RNASEH2B
Muscular system	ADP metabolic process	GO:0046031	Gene Ontology	3	41	4.16295e-05	0.00573543	ALDOA|PFKM|AK1
	ATP metabolic process	GO:0046034	Gene Ontology	4	124	4.32878e-05	0.00573543	ALDOA|PFKM|AK1|COX8B
	nucleoside diphosphate phosphorylation	GO:0006165	Gene Ontology	3	44	5.0806e-05	0.00573543	ALDOA|PFKM|AK1
	purine ribonucleoside diphosphate metabolic process	GO:0009179	Gene Ontology	3	46	5.7605e-05	0.00573543	ALDOA|PFKM|AK1
	ribonucleoside diphosphate metabolic process	GO:0009185	Gene Ontology	3	46	5.7605e-05	0.00573543	ALDOA|PFKM|AK1
	Fructose and mannose metabolism	bta00051	KEGG PATHWAY	3	34	2.46054e-05	0.00573543	ALDOA|PFKM|PFKFB4
	AMPK signaling pathway	bta04152	KEGG PATHWAY	4	123	4.19814e-05	0.00573543	GYS1|PFKM|AKT1S1|PFKFB4
	Glucagon signaling pathway	bta04922	KEGG PATHWAY	3	104	0.000583578	0.0236106	GYS1|PFKM|PHKA1
	Pentose phosphate pathway	bta00030	KEGG PATHWAY	2	28	0.000957319	0.0331985	ALDOA|PFKM
	Adrenergic signaling in cardiomyocytes	bta04261	KEGG PATHWAY	3	150	0.00163909	0.0433267	PPP1R1A|CACNB1|MAPK12
Nervous system	binding	GO:0005488	Gene Ontology	20	6284	0.000185371	0.0727521	ZCCHC12|RND1|PCP4|RASL10A|FNTB|ARHGEF9|UNC119|ROM1|NRGN|GNB3|GNG13|CAMKK2|CHN1|HPCAL1|TSPAN4|CNP|CTBP2|RAB38|KIF19|GCH1
	small GTPase mediated signal transduction	GO:0007264	Gene Ontology	4	266	0.000628745	0.0727521	RND1|RAB38|RASL10A|ARHGEF9
	GTP binding	GO:0005525	Gene Ontology	4	269	0.000655259	0.0727521	RND1|GCH1|RASL10A|RAB38
	purine ribonucleoside binding	GO:0032550	Gene Ontology	4	279	0.000749381	0.0727521	RND1|GCH1|RASL10A|RAB38
	purine nucleoside binding	GO:0001883	Gene Ontology	4	280	0.000759291	0.0727521	RND1|GCH1|RASL10A|RAB38
	Relaxin signaling pathway	bta04926	KEGG PATHWAY	3	132	0.000999093	0.0727521	MAP2K7|GNB3|GNG13
	Kaposi sarcoma-associated herpesvirus infection	bta05167	KEGG PATHWAY	3	206	0.00346902	0.110322	MAP2K7|GNB3|GNG13
	Alcoholism	bta05034	KEGG PATHWAY	3	224	0.00437024	0.110322	CAMKK2|GNB3|GNG13
	Human immunodeficiency virus 1 infection	bta05170	KEGG PATHWAY	3	234	0.0049268	0.110322	MAP2K7|GNB3|GNG13
	Taste transduction	bta04742	KEGG PATHWAY	2	79	0.0062017	0.110322	GNB3|GNG13
Reproductive system	cellular anatomical entity	GO:0110165	Gene Ontology	47	9929	2.80412e-06	0.00473896	CCL2|NGF|FXYD2|TIMP2|ODF2|BPIFA2A|SPON1|HILPDA|ANKS4B|STAB1|TMEM101|RNF113A|PDGFA|FCGR2B|ABHD3|PLA2G7|STMN2|UPK1B|ARHGDIG|TM9SF1|IFITM2|PGM5|PTGDS|PLXDC1|PI15|TGFBR2|CRAMP1|ARIH2|ELL|ADGRF1|EVX1|EFNA1|CD24|HSF2BP|S100PBP|AKR1B1|GATA2|SLPI|TCAF2|NASP|PLD2|ANGPTL7|NMB|ANGPT4|LMAN1L|KERA|TIMM23
	angiogenesis	GO:0001525	Gene Ontology	6	211	2.70591e-05	0.0170724	CCL2|STAB1|EFNA1|ANGPT4|GATA2|PLXDC1
	negative regulation of multicellular organismal process	GO:0051241	Gene Ontology	8	460	3.81791e-05	0.0170724	CCL2|PDGFA|STAB1|STMN2|EFNA1|CD24|PTGDS|GATA2
	extracellular region	GO:0005576	Gene Ontology	17	2106	4.04079e-05	0.0170724	CCL2|PDGFA|NGF|FXYD2|TIMP2|SLPI|BPIFA2A|SPON1|UPK1B|ANGPTL7|PLA2G7|NMB|EFNA1|PTGDS|PI15|ANGPT4|KERA
	blood vessel morphogenesis	GO:0048514	Gene Ontology	6	256	7.71024e-05	0.0260606	CCL2|STAB1|EFNA1|ANGPT4|GATA2|PLXDC1
	Ras signaling pathway	bta04014	KEGG PATHWAY	5	242	0.000551112	0.0443514	PDGFA|NGF|EFNA1|PLD2|ANGPT4
	MAPK signaling pathway	bta04010	KEGG PATHWAY	5	292	0.00125687	0.0624739	TGFBR2|NGF|ANGPT4|EFNA1|PDGFA
	AGE-RAGE signaling pathway in diabetic complications	bta04933	KEGG PATHWAY	3	103	0.00297077	0.0786754	CCL2|TGFBR2|COL4A6
	Rap1 signaling pathway	bta04015	KEGG PATHWAY	4	216	0.00297942	0.0786754	PDGFA|NGF|ANGPT4|EFNA1
	PI3K-Akt signaling pathway	bta04151	KEGG PATHWAY	5	373	0.00357307	0.085049	PDGFA|NGF|ANGPT4|EFNA1|COL4A6
Respiratory system	respiratory gaseous exchange by respiratory system	GO:0007585	Gene Ontology	2	32	0.000824321	0.270258	CHST11|SFTPD
	cell surface receptor signaling pathway	GO:0007166	Gene Ontology	6	1177	0.0031449	0.270258	CHST11|TSPAN19|CALCRL|ADGRE5|IFI6|STK4
	regulation of extrinsic apoptotic signaling pathway	GO:2001236	Gene Ontology	2	84	0.00515687	0.270258	IFI6|STK4
	negative regulation of response to stimulus	GO:0048585	Gene Ontology	4	612	0.00699715	0.270258	CHST11|IFI6|ALOX15|STK4
	N-acetylgalactosamine 4-O-sulfotransferase activity	GO:0001537	Gene Ontology	1	5	0.00744657	0.270258	CHST11
	TGF-beta signaling pathway	bta04350	KEGG PATHWAY	2	93	0.00625569	0.270258	SMAD6|BMPR2
	Fluid shear stress and atherosclerosis	bta05418	KEGG PATHWAY	2	145	0.0144391	0.270258	BMPR2|ICAM1
	Glycosaminoglycan biosynthesis - chondroitin sulfate / dermatan sulfate	bta00532	KEGG PATHWAY	1	20	0.0258279	0.270258	CHST11
	Linoleic acid metabolism	bta00591	KEGG PATHWAY	1	36	0.0450699	0.270391	ALOX15
	African trypanosomiasis	bta05143	KEGG PATHWAY	1	44	0.0545518	0.270391	ICAM1
Skeletal system	system development	GO:0048731	Gene Ontology	18	1849	7.11187e-11	9.06052e-08	PGF|LOXL3|DDIT4|TNFRSF11B|ID2|EPYC|COL11A1|GAL|ID1|INHBA|OGN|TMEM204|NKX3-2|SRPX2|MGP|FAM101A|HTRA1|SEMA3D
	multicellular organism development	GO:0007275	Gene Ontology	18	2070	4.39924e-10	2.46252e-07	PGF|LOXL3|DDIT4|TNFRSF11B|ID2|EPYC|COL11A1|GAL|ID1|INHBA|OGN|TMEM204|NKX3-2|SRPX2|MGP|FAM101A|HTRA1|SEMA3D
	extracellular region	GO:0005576	Gene Ontology	18	2106	5.79871e-10	2.46252e-07	PGF|DCN|LOXL3|TNFRSF11B|FN1|PPA1|EPYC|COL11A1|GAL|C11H2orf40|INHBA|PEX11B|OGN|SRPX2|MGP|FGF18|HTRA1|SEMA3D
	anatomical structure development	GO:0048856	Gene Ontology	18	2308	2.48977e-09	7.92991e-07	PGF|LOXL3|DDIT4|TNFRSF11B|ID2|EPYC|COL11A1|GAL|ID1|INHBA|OGN|TMEM204|NKX3-2|SRPX2|MGP|FAM101A|HTRA1|SEMA3D
	animal organ development	GO:0048513	Gene Ontology	14	1386	1.06271e-08	1.9469e-06	PGF|LOXL3|DDIT4|SEMA3D|ID2|GAL|ID1|INHBA|MGP|NKX3-2|TNFRSF11B|FAM101A|HTRA1|COL11A1
	PI3K-Akt signaling pathway	bta04151	KEGG PATHWAY	7	373	1.61104e-06	0.000108024	PGF|DDIT4|FN1|COMP|COL9A2|THBS3|FGF18
	ECM-receptor interaction	bta04512	KEGG PATHWAY	4	87	1.12975e-05	0.000436151	COMP|COL9A2|THBS3|FN1
	Focal adhesion	bta04510	KEGG PATHWAY	5	198	1.40845e-05	0.000512675	PGF|COMP|COL9A2|THBS3|FN1
	TGF-beta signaling pathway	bta04350	KEGG PATHWAY	4	93	1.45492e-05	0.000514881	DCN|INHBA|ID2|ID1
	Mineral absorption	bta04978	KEGG PATHWAY	3	47	6.12169e-05	0.00145277	STEAP1|MT2A|MT1A
Urinary system	extracellular region	GO:0005576	Gene Ontology	10	2106	7.20922e-07	0.000374159	HPSE|GGACT|SLC13A2|DKK2|GPX3|GPC4|PDZK1IP1|MME|BREH1|PM20D2
	extracellular space	GO:0005615	Gene Ontology	9	1726	1.50577e-06	0.000390747	GGACT|SLC13A2|DKK2|GPX3|GPC4|PDZK1IP1|MME|BREH1|PM20D2
	pyrimidine nucleoside triphosphate metabolic process	GO:0009147	Gene Ontology	2	12	4.55099e-05	0.00787321	NME7|DUT
	pyrimidine nucleotide biosynthetic process	GO:0006221	Gene Ontology	2	21	0.000126029	0.0118517	NME7|DUT
	pyrimidine nucleotide metabolic process	GO:0006220	Gene Ontology	2	25	0.000174541	0.0118517	NME7|DUT
	Wnt signaling pathway	bta04310	KEGG PATHWAY	3	161	0.000221264	0.0118517	GPC4|DKK2|WNT7B
	Pyrimidine metabolism	bta00240	KEGG PATHWAY	2	56	0.000810903	0.0210429	NME7|DUT
	Drug metabolism - other enzymes	bta00983	KEGG PATHWAY	2	76	0.00146033	0.0315796	NME7|DUT
	Metabolic pathways	bta01100	KEGG PATHWAY	5	1468	0.00350247	0.0543883	HPSE|AADAT|GPX3|NME7|DUT
	Proteoglycans in cancer	bta05205	KEGG PATHWAY	2	202	0.00953022	0.0581904	HPSE|WNT7B
Other	membrane	GO:0016020	Gene Ontology	13	4954	0.000318102	0.130776	CYP1A1|CERS4|CYP11A1|DSC3|LY6G6E|CD300LG|RAB3B|TMEM229B|TACSTD2|PLP2|FADS6|PENK|COL17A1
	secondary metabolic process	GO:0019748	Gene Ontology	2	28	0.000386911	0.130776	CYP1A1|CYP11A1
	cellular anatomical entity	GO:0110165	Gene Ontology	18	9929	0.00119204	0.132744	CYP1A1|CERS4|CYP11A1|KRT80|LY6G6E|C7H5orf46|DSC3|CD300LG|GLYATL2|FADS6|TCIM|TMEM229B|TACSTD2|RAB3B|PLP2|COL17A1|PENK|DLX3
	N-acyltransferase activity	GO:0016410	Gene Ontology	2	58	0.00154631	0.132744	GLYATL2|CERS4
	monooxygenase activity	GO:0004497	Gene Ontology	2	75	0.00253038	0.132744	CYP1A1|CYP11A1
	Ovarian steroidogenesis	bta04913	KEGG PATHWAY	2	54	0.0013486	0.132744	CYP1A1|CYP11A1
	Steroid hormone biosynthesis	bta00140	KEGG PATHWAY	2	68	0.00209722	0.132744	CYP1A1|CYP11A1
	Tryptophan metabolism	bta00380	KEGG PATHWAY	1	47	0.0454811	0.181925	CYP1A1
	Sphingolipid metabolism	bta00600	KEGG PATHWAY	1	49	0.0473322	0.183888	CERS4
	Retinol metabolism	bta00830	KEGG PATHWAY	1	64	0.0611055	0.207574	CYP1A1
