# Supplementary material for: Transcriptional atlas analysis from multiple tissues reveals the expression specificity patterns in beef cattle
Source: BMC Biol. 2022 Mar 29;20:79. doi: 10.1186/s12915-022-01269-4 (PMC8966188; doi:10.1186/s12915-022-01269-4)
Supplement: Supplementary file 9 — Additional file 9: Table S9. The identified functional modules using dynamic cutting method. Table S10. Tissue-specific modules detection and hub genes screening. Table S11. Tissue-specific module gene function annotation (Top10). Table S12. The intramodular connectivity for con-expression analysis calculated for each gene. Table S13. The identified Hub gene in tissue-specific module (Top5%). [file 12915_2022_1269_MOESM9_ESM.xlsx]

## Sheet: Table S9
Table S9. The identified functional modules using dynamic cutting method.
Module	Number of module genes
white	68
darkorange	79
darkgrey	86
orange	86
darkturquoise	96
lightyellow	135
royalblue	135
grey60	153
lightcyan	166
cyan	186
salmon	190
tan	229
darkgreen	237
greenyellow	244
midnightblue	308
purple	334
magenta	351
pink	355
black	363
red	370
green	457
blue	662
brown	1357
turquoise	1710

## Sheet: Table S10
Table S10. Tissue-specific modules detection and hub genes screening.
Module	Gene number	No.Hub genes (Top5%)	Specific-tissue	r	P_value
lightyellow	135	7	Seminal vesicle	0.96	2e-27
pink	355	18	Longissimus muscle	0.96	1e-25
darkorange	79	4	Lung	0.94	2e-22
grey60	153	8	Cartilago articularis	0.92	2e-20
darkgreen	237	12	Liver	0.91	2e-18
purple	334	17	Pineal body	0.91	1e-18
white	68	3	Hypophysis	0.88	3e-16
darkturquoise	96	5	Spleen	0.87	1e-15
turquoise	1710	86	Testis	0.87	1e-15
cyan	186	9	Thyroid	0.84	4e-13
green	457	23	Renal cortical	0.84	9e-14
darkgrey	86	4	Nasal mucosa	0.83	4e-13
red	370	19	Cerebellum	0.73	6e-09
magenta	351	18	Medulla oblongata	0.67	3e-07
orange	86	4	Antiprostate	0.66	5e-07

## Sheet: Table S11
Table S11. Tissue-specific module gene function annotation (Top10).
Module	GO ID	GO_Term	Module_annotated_genes	GO_Category	P_value	FDR	Genes_list
lightyellow	GO:0002686	negative regulation of leukocyte migration	2	BP	0.00073311	0.277412	281043 (CCL2)|281577 (WASL)
lightyellow	GO:0102567	phospholipase A2 activity (consuming 1,2-dipalmitoylphosphatidylcholine)	2	MF	0.00073311	0.277412	525072 (PLA2G4A)|539795 (ABHD3)
lightyellow	GO:0102568	phospholipase A2 activity consuming 1,2-dioleoylphosphatidylethanolamine)	2	MF	0.00073311	0.277412	525072 (PLA2G4A)|539795 (ABHD3)
lightyellow	GO:2000402	negative regulation of lymphocyte migration	2	BP	0.00073311	0.277412	281043 (CCL2)|281577 (WASL)
lightyellow	GO:0004623	phospholipase A2 activity	2	MF	0.00145106	0.461396	525072 (PLA2G4A)|539795 (ABHD3)
lightyellow	GO:0060997	dendritic spine morphogenesis	2	BP	0.00355315	0.823831	281577 (WASL)|507319 (EFNA1)
lightyellow	GO:0060996	dendritic spine development	2	BP	0.00492316	1	281577 (WASL)|507319 (EFNA1)
lightyellow	GO:0031224	intrinsic component of membrane	19	CC	0.0061985	1	281363 (NT5E)|281614 (ALCAM)|282019 (PTGES)|338075 (ATP6V0E1)|504534 (SLC10A3)|505763 (MPV17)|506085 (ZDHHC16)|506163 (MOSPD3)|508700 (PIGK)|514786 (CCDC107)|515507 (TMEM101)|523578 (MOSPD1)|535315 (MIGA2)|536203 (ABCG2)|538583 (ENPP4)|539795 (ABHD3)|614388 (TMUB2)|617557 (MMGT1)|100125237 (HACD3)
lightyellow	GO:0050435	amyloid-beta metabolic process	2	BP	0.00649668	1	507319 (EFNA1)|523752 (IDE)
lightyellow	GO:0016021	integral component of membrane	18	CC	0.0111112	1	281614 (ALCAM)|282019 (PTGES)|338075 (ATP6V0E1)|504534 (SLC10A3)|505763 (MPV17)|506085 (ZDHHC16)|506163 (MOSPD3)|508700 (PIGK)|514786 (CCDC107)|515507 (TMEM101)|523578 (MOSPD1)|535315 (MIGA2)|536203 (ABCG2)|538583 (ENPP4)|539795 (ABHD3)|614388 (TMUB2)|617557 (MMGT1)|100125237 (HACD3)
pink	GO:0006090	pyruvate metabolic process	6	BP	0.000191279	0.0983552	280808 (GPI)|281181 (GAPDH)|281543 (TPI1)|507476 (PGK1)|517402 (PDHX)|540303 (ENO3)
pink	GO:0046031	ADP metabolic process	6	BP	0.000191279	0.0983552	280715 (AK1)|280808 (GPI)|281181 (GAPDH)|281543 (TPI1)|507476 (PGK1)|540303 (ENO3)
pink	GO:0006733	oxidoreduction coenzyme metabolic process	7	BP	0.000277694	0.133377	280808 (GPI)|281181 (GAPDH)|281543 (TPI1)|507476 (PGK1)|536925 (COQ8A)|540298 (COQ3)|540303 (ENO3)
pink	GO:0060048	cardiac muscle contraction	5	BP	0.000302337	0.141832	286883 (MAP2K6)|513257 (TCAP)|527488 (SNTA1)|532775 (TMEM38A)|615646 (TMEM38B)
pink	GO:0009135	purine nucleoside diphosphate metabolic process	6	BP	0.000330748	0.151629	280715 (AK1)|280808 (GPI)|281181 (GAPDH)|281543 (TPI1)|507476 (PGK1)|540303 (ENO3)
pink	GO:0009179	purine ribonucleoside diphosphate metabolic process	6	BP	0.000330748	0.151629	280715 (AK1)|280808 (GPI)|281181 (GAPDH)|281543 (TPI1)|507476 (PGK1)|540303 (ENO3)
pink	GO:0009185	ribonucleoside diphosphate metabolic process	6	BP	0.000330748	0.151629	280715 (AK1)|280808 (GPI)|281181 (GAPDH)|281543 (TPI1)|507476 (PGK1)|540303 (ENO3)
pink	GO:0009108	coenzyme biosynthetic process	8	BP	0.000421648	0.182318	280808 (GPI)|281181 (GAPDH)|281543 (TPI1)|507476 (PGK1)|517402 (PDHX)|536925 (COQ8A)|540298 (COQ3)|540303 (ENO3)
pink	GO:0006941	striated muscle contraction	5	BP	0.000424352	0.183154	286883 (MAP2K6)|513257 (TCAP)|527488 (SNTA1)|532775 (TMEM38A)|615646 (TMEM38B)
pink	GO:0006165	nucleoside diphosphate phosphorylation	6	BP	0.000425186	0.183154	280715 (AK1)|280808 (GPI)|281181 (GAPDH)|281543 (TPI1)|507476 (PGK1)|540303 (ENO3)
darkorange	GO:0000323	lytic vacuole	7	CC	3.267e-05	0.0221985	280815 (NPC2)|281433 (PSAP)|510620 (ASAH1)|512444 (GNS)|527140 (CALCRL)|535407 (ACP2)|541123 (ARRDC3)
darkorange	GO:0005764	lysosome	7	CC	3.267e-05	0.0221985	280815 (NPC2)|281433 (PSAP)|510620 (ASAH1)|512444 (GNS)|527140 (CALCRL)|535407 (ACP2)|541123 (ARRDC3)
darkorange	GO:0005773	vacuole	7	CC	0.000130729	0.070949	280815 (NPC2)|281433 (PSAP)|510620 (ASAH1)|512444 (GNS)|527140 (CALCRL)|535407 (ACP2)|541123 (ARRDC3)
darkorange	GO:0120163	negative regulation of cold-induced thermogenesis	2	BP	0.00114211	0.386351	541123 (ARRDC3)|777788 (DDIT3)
darkorange	GO:0016021	integral component of membrane	14	CC	0.00126967	0.419292	281057 (CD44)|281231 (HRH1)|281536 (TLR4)|281696 (CLIC5)|404179 (LYVE1)|507667 (EMP2)|515925 (FADS3)|524166 (RNF144B)|527140 (CALCRL)|535407 (ACP2)|539491 (GJA5)|614074 (TOMM7)|614280 (TMEM243)|785916 (PRRG1)
darkorange	GO:0031224	intrinsic component of membrane	14	CC	0.0014961	0.473081	281057 (CD44)|281231 (HRH1)|281536 (TLR4)|281696 (CLIC5)|404179 (LYVE1)|507667 (EMP2)|515925 (FADS3)|524166 (RNF144B)|527140 (CALCRL)|535407 (ACP2)|539491 (GJA5)|614074 (TOMM7)|614280 (TMEM243)|785916 (PRRG1)
darkorange	GO:0004888	transmembrane signaling receptor activity	3	MF	0.00168969	0.516186	281231 (HRH1)|281536 (TLR4)|527140 (CALCRL)
darkorange	GO:0016324	apical plasma membrane	3	CC	0.00188046	0.549468	281057 (CD44)|281696 (CLIC5)|507667 (EMP2)
darkorange	GO:0005768	endosome	6	CC	0.00315841	0.759561	281433 (PSAP)|281536 (TLR4)|327711 (CTSS)|519597 (SNX4)|541123 (ARRDC3)|777788 (DDIT3)
darkorange	GO:0004930	G protein-coupled receptor activity	2	MF	0.00406894	0.905504	281231 (HRH1)|527140 (CALCRL)
grey60	GO:0044421	extracellular region part	20	CC	2.45312e-13	7.50076e-10	280733 (BGN)|280750 (CLU)|280760 (DCN)|280794 (FN1)|280858 (MIF)|280904 (PTN)|281151 (EXT2)|281168 (FMOD)|281530 (THBS1)|281572 (VEGFA)|282000 (PRELP)|282077 (SPARC)|282660 (MGP)|286869 (CHI3L1)|507990 (ASPN)|509971 (ANGPTL1)|515133 (ECRG4)|515783 (CLEC3B)|532684 (LOXL2)|616334 (NENF)
grey60	GO:0005576	extracellular region	24	CC	5.34078e-13	1.53696e-09	280733 (BGN)|280750 (CLU)|280760 (DCN)|280794 (FN1)|280858 (MIF)|280884 (OGN)|280904 (PTN)|281151 (EXT2)|281168 (FMOD)|281530 (THBS1)|281572 (VEGFA)|282000 (PRELP)|282077 (SPARC)|282326 (HTRA1)|282660 (MGP)|286869 (CHI3L1)|505637 (CNPY4)|507990 (ASPN)|509971 (ANGPTL1)|510833 (COL3A1)|515133 (ECRG4)|515783 (CLEC3B)|532684 (LOXL2)|616334 (NENF)
grey60	GO:0031012	extracellular matrix	10	CC	8.53571e-10	1.41213e-06	280733 (BGN)|280750 (CLU)|280760 (DCN)|281168 (FMOD)|281530 (THBS1)|282000 (PRELP)|282077 (SPARC)|282660 (MGP)|507990 (ASPN)|532684 (LOXL2)
grey60	GO:0005615	extracellular space	13	CC	2.09189e-08	2.66312e-05	280750 (CLU)|280794 (FN1)|280858 (MIF)|280904 (PTN)|281151 (EXT2)|281530 (THBS1)|281572 (VEGFA)|286869 (CHI3L1)|509971 (ANGPTL1)|515133 (ECRG4)|515783 (CLEC3B)|532684 (LOXL2)|616334 (NENF)
grey60	GO:0062023	collagen-containing extracellular matrix	7	CC	1.30365e-07	0.000149312	280750 (CLU)|280760 (DCN)|281168 (FMOD)|282000 (PRELP)|282077 (SPARC)|282660 (MGP)|532684 (LOXL2)
grey60	GO:0005539	glycosaminoglycan binding	7	MF	1.81185e-07	0.000198907	280733 (BGN)|280760 (DCN)|280794 (FN1)|280904 (PTN)|281530 (THBS1)|281572 (VEGFA)|515783 (CLEC3B)
grey60	GO:0042221	response to chemical	25	BP	1.33652e-06	0.00123369	280750 (CLU)|280760 (DCN)|280904 (PTN)|281530 (THBS1)|281572 (VEGFA)|281814 (HIF1A)|281999 (PRDX4)|282326 (HTRA1)|286867 (RPS2)|286869 (CHI3L1)|338084 (NDUFA13)|404070 (MT2A)|404071 (MT1A)|504741 (COLEC12)|505025 (ID2)|507990 (ASPN)|514246 (JUNB)|515783 (CLEC3B)|520631 (SNAI2)|522073 (RCN3)|523039 (HTRA2)|529235 (DDIT4)|530101 (GFPT2)|532684 (LOXL2)|616334 (NENF)
grey60	GO:0070887	cellular response to chemical stimulus	20	BP	7.63287e-06	0.00609306	280760 (DCN)|280904 (PTN)|281572 (VEGFA)|281814 (HIF1A)|281999 (PRDX4)|282326 (HTRA1)|286867 (RPS2)|286869 (CHI3L1)|338084 (NDUFA13)|404070 (MT2A)|404071 (MT1A)|504741 (COLEC12)|505025 (ID2)|507990 (ASPN)|514246 (JUNB)|515783 (CLEC3B)|520631 (SNAI2)|523039 (HTRA2)|529235 (DDIT4)|530101 (GFPT2)
grey60	GO:0030246	carbohydrate binding	6	MF	8.16266e-06	0.00650082	280890 (PAM)|286869 (CHI3L1)|504741 (COLEC12)|515783 (CLEC3B)|518288 (P4HA1)|532684 (LOXL2)
grey60	GO:0008201	heparin binding	5	MF	3.37803e-05	0.0228622	280794 (FN1)|280904 (PTN)|281530 (THBS1)|281572 (VEGFA)|515783 (CLEC3B)
darkgreen	GO:0044281	small molecule metabolic process	38	BP	1.08174e-12	2.91692e-09	280677 (C3)|280948 (TTR)|281092 (CROT)|281235 (IDH1)|281482 (DHRS3)|281495 (SOD1)|281564 (UGDH)|281615 (ALDH1A1)|281748 (ECHS1)|282852 (RDH10)|319141 (GCAT)|399559 (NAPRT)|414732 (GATM)|445422 (VKORC1)|508158 (AHCY)|508724 (FAH)|509002 (SHMT1)|512002 (HIBADH)|512771 (ASL)|513177 (PTGR1)|513400 (NADSYN1)|514293 (IDI1)|514428 (PPP1R3B)|514745 (DHCR7)|515270 (GAMT)|515563 (ABHD10)|515946 (CBR1)|5307…
darkgreen	GO:0016614	oxidoreductase activity, acting on CH-OH group of donors	12	MF	4.13614e-11	8.00252e-08	281235 (IDH1)|281482 (DHRS3)|281564 (UGDH)|281809 (HSD17B10)|282852 (RDH10)|445422 (VKORC1)|508954 (SORD)|512002 (HIBADH)|513177 (PTGR1)|515946 (CBR1)|532505 (ZADH2)|616694 (NSDHL)
darkgreen	GO:0016616	oxidoreductase activity, acting on the CH-OH group of donors, NAD or NADP as acceptor	11	MF	3.75972e-10	6.53573e-07	281235 (IDH1)|281482 (DHRS3)|281564 (UGDH)|281809 (HSD17B10)|282852 (RDH10)|508954 (SORD)|512002 (HIBADH)|513177 (PTGR1)|515946 (CBR1)|532505 (ZADH2)|616694 (NSDHL)
darkgreen	GO:0055114	oxidation-reduction process	27	BP	1.01435e-08	1.35164e-05	281092 (CROT)|281110 (CYB5A)|281235 (IDH1)|281482 (DHRS3)|281495 (SOD1)|281564 (UGDH)|281615 (ALDH1A1)|281748 (ECHS1)|281809 (HSD17B10)|282852 (RDH10)|445422 (VKORC1)|506329 (ALDH16A1)|507276 (DHRS12)|508954 (SORD)|510097 (FOXRED1)|512002 (HIBADH)|513177 (PTGR1)|514428 (PPP1R3B)|514745 (DHCR7)|515946 (CBR1)|530736 (PCBD1)|531682 (CAT)|532505 (ZADH2)|614105 (TECR)|614612 (SRD5A1)|615764 (ADI1)|616…
darkgreen	GO:0016491	oxidoreductase activity	22	MF	1.94478e-08	2.48508e-05	281235 (IDH1)|281482 (DHRS3)|281495 (SOD1)|281564 (UGDH)|281615 (ALDH1A1)|281809 (HSD17B10)|282211 (CYP2D14)|282852 (RDH10)|445422 (VKORC1)|506329 (ALDH16A1)|507276 (DHRS12)|508954 (SORD)|512002 (HIBADH)|513177 (PTGR1)|515946 (CBR1)|530736 (PCBD1)|531682 (CAT)|532505 (ZADH2)|614105 (TECR)|614612 (SRD5A1)|615764 (ADI1)|616694 (NSDHL)
darkgreen	GO:0043436	oxoacid metabolic process	21	BP	2.24337e-08	2.83489e-05	280677 (C3)|281092 (CROT)|281235 (IDH1)|281564 (UGDH)|281748 (ECHS1)|282852 (RDH10)|319141 (GCAT)|414732 (GATM)|508158 (AHCY)|508724 (FAH)|509002 (SHMT1)|512002 (HIBADH)|513177 (PTGR1)|515270 (GAMT)|515563 (ABHD10)|532505 (ZADH2)|613734 (SLC35D1)|614105 (TECR)|615106 (ENOSF1)|615764 (ADI1)|617293 (ELOVL5)
darkgreen	GO:0006082	organic acid metabolic process	21	BP	2.74043e-08	3.43764e-05	280677 (C3)|281092 (CROT)|281235 (IDH1)|281564 (UGDH)|281748 (ECHS1)|282852 (RDH10)|319141 (GCAT)|414732 (GATM)|508158 (AHCY)|508724 (FAH)|509002 (SHMT1)|512002 (HIBADH)|513177 (PTGR1)|515270 (GAMT)|515563 (ABHD10)|532505 (ZADH2)|613734 (SLC35D1)|614105 (TECR)|615106 (ENOSF1)|615764 (ADI1)|617293 (ELOVL5)
darkgreen	GO:0003824	catalytic activity	56	MF	3.09897e-08	3.84515e-05	(More than 50 overlapping genes)
darkgreen	GO:0019752	carboxylic acid metabolic process	20	BP	6.28951e-08	7.53105e-05	280677 (C3)|281092 (CROT)|281235 (IDH1)|281564 (UGDH)|281748 (ECHS1)|282852 (RDH10)|319141 (GCAT)|414732 (GATM)|508158 (AHCY)|508724 (FAH)|509002 (SHMT1)|512002 (HIBADH)|513177 (PTGR1)|515270 (GAMT)|515563 (ABHD10)|532505 (ZADH2)|614105 (TECR)|615106 (ENOSF1)|615764 (ADI1)|617293 (ELOVL5)
darkgreen	GO:0006694	steroid biosynthetic process	7	BP	4.99257e-07	0.00050734	281495 (SOD1)|281816 (HINT2)|514293 (IDI1)|514745 (DHCR7)|614105 (TECR)|615906 (LSS)|616694 (NSDHL)
purple	GO:0015988	energy coupled proton transmembrane transport, against electrochemical gradient	7	BP	1.16914e-06	0.00108799	282147 (ATP6V1A)|282657 (ATP6V1H)|287017 (ATP6V1E1)|327687 (ATP6AP1)|338082 (ATP6V1B2)|505684 (ATP6V0B)|550622 (ATP6V0C)
purple	GO:0015991	ATP hydrolysis coupled proton transport	7	BP	1.16914e-06	0.00108799	282147 (ATP6V1A)|282657 (ATP6V1H)|287017 (ATP6V1E1)|327687 (ATP6AP1)|338082 (ATP6V1B2)|505684 (ATP6V0B)|550622 (ATP6V0C)
purple	GO:0090662	ATP hydrolysis coupled transmembrane transport	7	BP	1.16914e-06	0.00108799	282147 (ATP6V1A)|282657 (ATP6V1H)|287017 (ATP6V1E1)|327687 (ATP6AP1)|338082 (ATP6V1B2)|505684 (ATP6V0B)|550622 (ATP6V0C)
purple	GO:0099131	ATP hydrolysis coupled ion transmembrane transport	7	BP	1.16914e-06	0.00108799	282147 (ATP6V1A)|282657 (ATP6V1H)|287017 (ATP6V1E1)|327687 (ATP6AP1)|338082 (ATP6V1B2)|505684 (ATP6V0B)|550622 (ATP6V0C)
purple	GO:0033176	proton-transporting V-type ATPase complex	6	CC	2.71295e-06	0.00235206	282147 (ATP6V1A)|282657 (ATP6V1H)|327687 (ATP6AP1)|338082 (ATP6V1B2)|505684 (ATP6V0B)|550622 (ATP6V0C)
purple	GO:0033178	proton-transporting two-sector ATPase complex, catalytic domain	5	CC	4.69554e-06	0.00390295	282147 (ATP6V1A)|282657 (ATP6V1H)|287017 (ATP6V1E1)|327687 (ATP6AP1)|338082 (ATP6V1B2)
purple	GO:0033180	proton-transporting V-type ATPase, V1 domain	4	CC	1.15067e-05	0.00875674	282147 (ATP6V1A)|282657 (ATP6V1H)|327687 (ATP6AP1)|338082 (ATP6V1B2)
purple	GO:0099132	ATP hydrolysis coupled cation transmembrane transport	7	BP	8.03536e-05	0.0481077	282147 (ATP6V1A)|282657 (ATP6V1H)|287017 (ATP6V1E1)|327687 (ATP6AP1)|338082 (ATP6V1B2)|505684 (ATP6V0B)|550622 (ATP6V0C)
purple	GO:0060170	ciliary membrane	5	CC	0.000137926	0.0742669	281465 (ROM1)|281976 (PDE6D)|282001 (PRKCA)|514758 (TMEM17)|519014 (ARL6)
purple	GO:0016469	proton-transporting two-sector ATPase complex	7	CC	0.000244637	0.120025	282147 (ATP6V1A)|282657 (ATP6V1H)|287017 (ATP6V1E1)|327687 (ATP6AP1)|338082 (ATP6V1B2)|505684 (ATP6V0B)|550622 (ATP6V0C)
white	GO:2001234	negative regulation of apoptotic signaling pathway	3	BP	0.00267504	0.683419	510383 (TMEM14A)|515858 (CAAP1)|540245 (NR4A2)
white	GO:0001975	response to amphetamine	1	BP	0.00801302	1	540245 (NR4A2)
white	GO:0004630	phospholipase D activity	1	MF	0.00801302	1	613932 (PLD3)
white	GO:0006382	adenosine to inosine editing	1	BP	0.00801302	1	512320 (NUDT16)
white	GO:0009134	nucleoside diphosphate catabolic process	1	BP	0.00801302	1	512320 (NUDT16)
white	GO:0009137	purine nucleoside diphosphate catabolic process	1	BP	0.00801302	1	512320 (NUDT16)
white	GO:0009181	purine ribonucleoside diphosphate catabolic process	1	BP	0.00801302	1	512320 (NUDT16)
white	GO:0009191	ribonucleoside diphosphate catabolic process	1	BP	0.00801302	1	512320 (NUDT16)
white	GO:0014075	response to amine	1	BP	0.00801302	1	540245 (NR4A2)
white	GO:0016077	snoRNA catabolic process	1	BP	0.00801302	1	512320 (NUDT16)
darkturquoise	GO:0006955	immune response	11	BP	1.93186e-06	0.00173187	280989 (AIF1)|281249 (IL18)|282341 (RNASE6)|282488 (FAS)|505647 (CFD)|510524 (CTSH)|511280 (NMI)|511671 (CXCL16)|524118 (ARID5A)|534961 (C1QA)|617435 (C1QB)
darkturquoise	GO:0045087	innate immune response	9	BP	2.11906e-06	0.00187516	280989 (AIF1)|281249 (IL18)|282341 (RNASE6)|505647 (CFD)|511280 (NMI)|511671 (CXCL16)|524118 (ARID5A)|534961 (C1QA)|617435 (C1QB)
darkturquoise	GO:0006952	defense response	10	BP	1.69569e-05	0.0123291	280989 (AIF1)|281249 (IL18)|282341 (RNASE6)|505647 (CFD)|511280 (NMI)|511671 (CXCL16)|524118 (ARID5A)|534961 (C1QA)|539997 (MPEG1)|617435 (C1QB)
darkturquoise	GO:0006959	humoral immune response	4	BP	4.65258e-05	0.0300057	282341 (RNASE6)|505647 (CFD)|534961 (C1QA)|617435 (C1QB)
darkturquoise	GO:0002376	immune system process	12	BP	7.28466e-05	0.0442261	280989 (AIF1)|281249 (IL18)|282341 (RNASE6)|282390 (TYROBP)|282488 (FAS)|505647 (CFD)|510524 (CTSH)|511280 (NMI)|511671 (CXCL16)|524118 (ARID5A)|534961 (C1QA)|617435 (C1QB)
darkturquoise	GO:0006956	complement activation	3	BP	0.000311619	0.145192	505647 (CFD)|534961 (C1QA)|617435 (C1QB)
darkturquoise	GO:0072376	protein activation cascade	3	BP	0.000311619	0.145192	505647 (CFD)|534961 (C1QA)|617435 (C1QB)
darkturquoise	GO:0002449	lymphocyte mediated immunity	4	BP	0.000327403	0.150903	281249 (IL18)|510524 (CTSH)|534961 (C1QA)|617435 (C1QB)
darkturquoise	GO:0098883	synapse pruning	2	BP	0.000399362	0.175283	534961 (C1QA)|617435 (C1QB)
darkturquoise	GO:0002460	adaptive immune response based on somatic recombination of immune receptors built from immunoglobulin superfamily domains	4	BP	0.000426092	0.183314	281249 (IL18)|510524 (CTSH)|534961 (C1QA)|617435 (C1QB)
turquoise	GO:0005634	nucleus	277	CC	2.34834e-06	0.00206206	(More than 50 overlapping genes)
turquoise	GO:0044428	nuclear part	172	CC	1.56482e-05	0.011475	(More than 50 overlapping genes)
turquoise	GO:0044450	microtubule organizing center part	13	CC	1.9758e-05	0.0140088	414925 (BIRC5)|445424 (CFAP20)|506246 (FGFR1OP)|506914 (CEP41)|512466 (BCCIP)|515350 (SPICE1)|532573 (FLOT1)|533602 (WASHC1)|539043 (ODF2)|540457 (RAN)|541101 (TUBG1)|614070 (FAM92A)|787548 (MZT2B)
turquoise	GO:0051276	chromosome organization	52	BP	2.75752e-05	0.0190773	(More than 50 overlapping genes)
turquoise	GO:0031981	nuclear lumen	146	CC	3.35233e-05	0.0227332	(More than 50 overlapping genes)
turquoise	GO:0006325	chromatin organization	37	BP	7.63493e-05	0.0460322	286809 (GPX4)|326578 (SNW1)|414274 (SMARCA4)|504796 (ABRAXAS1)|505358 (BRD2)|506646 (SUDS3)|507648 (PHF10)|507723 (HMG20B)|507897 (DNAJC2)|510184 (TADA3)|510666 (BMI1)|512427 (NASP)|513028 (NAP1L4)|513208 (WDR61)|513231 (GTF2B)|513471 (PWWP3A)|513878 (BUD23)|514147 (PWP1)|514387 (TRIP12)|515594 (PRMT5)|515933 (RNF8)|519992 (USP16)|528142 (PSME4)|528744 (PAF1)|532622 (KMT5A)|534883 (VPS72)|536936 …
turquoise	GO:0005814	centriole	11	CC	9.49881e-05	0.0548255	414925 (BIRC5)|445424 (CFAP20)|506246 (FGFR1OP)|506914 (CEP41)|512466 (BCCIP)|515350 (SPICE1)|533602 (WASHC1)|539043 (ODF2)|540457 (RAN)|541101 (TUBG1)|614070 (FAM92A)
turquoise	GO:0003676	nucleic acid binding	130	MF	0.000112227	0.0629013	(More than 50 overlapping genes)
turquoise	GO:0005929	cilium	29	CC	0.000225099	0.111882	281047 (CCT8)|281201 (GNB1)|445424 (CFAP20)|506914 (CEP41)|507311 (DYNC2LI1)|507840 (SSNA1)|509032 (ANKMY2)|513180 (ENTR1)|513228 (IFT43)|513777 (CFAP36)|516107 (IFT22)|531436 (IFT57)|532261 (SNAP29)|533135 (RSPH3)|533379 (MLF1)|535421 (ELMOD3)|536421 (CYLD)|538735 (HYLS1)|539043 (ODF2)|541101 (TUBG1)|613336 (CCT4)|613462 (ARL2BP)|614070 (FAM92A)|614192 (C15H11orf74)|615074 (PRKAR1A)|615171 (CDK1…
turquoise	GO:0044451	nucleoplasm part	58	CC	0.00034749	0.157408	(More than 50 overlapping genes)
cyan	GO:0006505	GPI anchor metabolic process	3	BP	0.0008418	0.308901	504583 (PIGS)|513258 (PGAP3)|768052 (PIGW)
cyan	GO:0046488	phosphatidylinositol metabolic process	4	BP	0.00108313	0.370738	504583 (PIGS)|513258 (PGAP3)|540005 (PIP4K2C)|768052 (PIGW)
cyan	GO:0005085	guanyl-nucleotide exchange factor activity	4	MF	0.00213478	0.586775	533155 (LAMTOR3)|538528 (FBXO8)|539393 (RGP1)|539646 (GAPVD1)
cyan	GO:0006664	glycolipid metabolic process	3	BP	0.0041294	0.910395	504583 (PIGS)|513258 (PGAP3)|768052 (PIGW)
cyan	GO:0043244	regulation of protein complex disassembly	3	BP	0.0041294	0.910395	281478 (SCIN)|281942 (CALCOCO2)|353121 (CAPG)
cyan	GO:1903509	liposaccharide metabolic process	3	BP	0.0041294	0.910395	504583 (PIGS)|513258 (PGAP3)|768052 (PIGW)
cyan	GO:0002097	tRNA wobble base modification	2	BP	0.00477747	0.990358	515890 (URM1)|533791 (NSUN3)
cyan	GO:0030173	integral component of Golgi membrane	2	CC	0.00477747	0.990358	509758 (BET1L)|615659 (ZDHHC20)
cyan	GO:0030835	negative regulation of actin filament depolymerization	2	BP	0.00477747	0.990358	281478 (SCIN)|353121 (CAPG)
cyan	GO:0051693	actin filament capping	2	BP	0.00477747	0.990358	281478 (SCIN)|353121 (CAPG)
green	GO:0019752	carboxylic acid metabolic process	42	BP	7.86324e-17	3.24436e-13	280726 (ASS1)|281124 (DPYD)|281725 (CRYL1)|281785 (GLUD1)|281811 (HADHB)|281998 (PRDX3)|282130 (ACADVL)|327692 (ALDH6A1)|353301 (MECR)|504301 (ACADSB)|505103 (PHGDH)|505968 (ACADM)|506310 (GCDH)|507197 (SHMT2)|508712 (KYAT3)|508809 (DHFR)|508929 (AADAT)|509209 (ACSF3)|510440 (IVD)|511082 (ACAT1)|511268 (PARK7)|512070 (ACAD8)|512259 (HPGD)|512723 (DLAT)|512995 (ACO1)|513483 (FBP1)|513530 (OXSM)|51…
green	GO:0043436	oxoacid metabolic process	42	BP	3.01407e-16	1.18642e-12	280726 (ASS1)|281124 (DPYD)|281725 (CRYL1)|281785 (GLUD1)|281811 (HADHB)|281998 (PRDX3)|282130 (ACADVL)|327692 (ALDH6A1)|353301 (MECR)|504301 (ACADSB)|505103 (PHGDH)|505968 (ACADM)|506310 (GCDH)|507197 (SHMT2)|508712 (KYAT3)|508809 (DHFR)|508929 (AADAT)|509209 (ACSF3)|510440 (IVD)|511082 (ACAT1)|511268 (PARK7)|512070 (ACAD8)|512259 (HPGD)|512723 (DLAT)|512995 (ACO1)|513483 (FBP1)|513530 (OXSM)|51…
green	GO:0006082	organic acid metabolic process	42	BP	4.65027e-16	1.78934e-12	280726 (ASS1)|281124 (DPYD)|281725 (CRYL1)|281785 (GLUD1)|281811 (HADHB)|281998 (PRDX3)|282130 (ACADVL)|327692 (ALDH6A1)|353301 (MECR)|504301 (ACADSB)|505103 (PHGDH)|505968 (ACADM)|506310 (GCDH)|507197 (SHMT2)|508712 (KYAT3)|508809 (DHFR)|508929 (AADAT)|509209 (ACSF3)|510440 (IVD)|511082 (ACAT1)|511268 (PARK7)|512070 (ACAD8)|512259 (HPGD)|512723 (DLAT)|512995 (ACO1)|513483 (FBP1)|513530 (OXSM)|51…
green	GO:0044281	small molecule metabolic process	57	BP	3.20809e-13	9.5533e-10	(More than 50 overlapping genes)
green	GO:0055114	oxidation-reduction process	48	BP	4.30496e-13	1.26005e-09	281093 (CRYZ)|281124 (DPYD)|281210 (GPX3)|281312 (MSRA)|281360 (DHRS4)|281496 (SOD2)|281725 (CRYL1)|281785 (GLUD1)|281811 (HADHB)|281998 (PRDX3)|282130 (ACADVL)|282149 (BCKDHA)|286861 (FTL)|327660 (NDUFB9)|327692 (ALDH6A1)|327713 (NDUFB2)|338445 (MAOB)|353301 (MECR)|404131 (HSDL2)|504301 (ACADSB)|505103 (PHGDH)|505968 (ACADM)|506310 (GCDH)|507197 (SHMT2)|507477 (ALDH7A1)|508617 (KIAA1191)|508629 …
green	GO:0050662	coenzyme binding	22	MF	9.73624e-13	2.66739e-09	281093 (CRYZ)|281124 (DPYD)|281400 (PHYH)|281725 (CRYL1)|282130 (ACADVL)|327692 (ALDH6A1)|353160 (ACBD5)|504301 (ACADSB)|505103 (PHGDH)|505968 (ACADM)|506310 (GCDH)|507197 (SHMT2)|508629 (ALDH2)|508712 (KYAT3)|508929 (AADAT)|510440 (IVD)|511624 (COQ6)|512070 (ACAD8)|512259 (HPGD)|513996 (ACOX1)|515848 (ACBD4)|533020 (CBR4)
green	GO:0003824	catalytic activity	102	MF	7.92599e-12	1.84647e-08	(More than 50 overlapping genes)
green	GO:0005739	mitochondrion	68	CC	8.52531e-12	1.97266e-08	(More than 50 overlapping genes)
green	GO:0051186	cofactor metabolic process	26	BP	1.10322e-11	2.50201e-08	281998 (PRDX3)|507007 (NUBP1)|507197 (SHMT2)|507986 (MOCS2)|508712 (KYAT3)|508809 (DHFR)|508929 (AADAT)|511082 (ACAT1)|511268 (PARK7)|511624 (COQ6)|512871 (CIAO2A)|513483 (FBP1)|515321 (BDH2)|515614 (HMBS)|515770 (PPOX)|517535 (HSPA9)|525659 (GCLM)|530855 (GALK1)|533020 (CBR4)|533785 (BPGM)|540069 (CIAO1)|614254 (QPRT)|615552 (MGST2)|618084 (QDPR)|618607 (AKR1A1)|767977 (MPC1)
green	GO:0048037	cofactor binding	28	MF	1.67331e-11	3.60399e-08	280871 (MMUT)|281093 (CRYZ)|281124 (DPYD)|281158 (FECH)|281400 (PHYH)|281518 (TCN2)|281725 (CRYL1)|282130 (ACADVL)|327692 (ALDH6A1)|353160 (ACBD5)|504301 (ACADSB)|505103 (PHGDH)|505968 (ACADM)|506310 (GCDH)|507007 (NUBP1)|507197 (SHMT2)|508629 (ALDH2)|508712 (KYAT3)|508929 (AADAT)|510440 (IVD)|511624 (COQ6)|512070 (ACAD8)|512259 (HPGD)|512995 (ACO1)|513996 (ACOX1)|515848 (ACBD4)|533020 (CBR4)|533…
darkgrey	GO:0006952	defense response	8	BP	0.00018514	0.0956292	280686 (F3)|282081 (SOCS3)|282257 (IFNAR1)|506206 (MR1)|511435 (CD81)|512913 (IFI6)|515440 (C2)|535344 (ZC3H12A)
darkgrey	GO:0035869	ciliary transition zone	3	CC	0.000248043	0.121522	508601 (CETN2)|511832 (TMEM231)|532120 (BBS4)
darkgrey	GO:0007166	cell surface receptor signaling pathway	9	BP	0.000849865	0.311274	280686 (F3)|282257 (IFNAR1)|408005 (HEY1)|511435 (CD81)|511832 (TMEM231)|512913 (IFI6)|528446 (RASL11B)|532120 (BBS4)|535344 (ZC3H12A)
darkgrey	GO:0098586	cellular response to virus	2	BP	0.000947571	0.332822	512913 (IFI6)|535344 (ZC3H12A)
darkgrey	GO:0048646	anatomical structure formation involved in morphogenesis	6	BP	0.00131159	0.42859	280686 (F3)|281148 (ETS2)|408005 (HEY1)|511435 (CD81)|532120 (BBS4)|535344 (ZC3H12A)
darkgrey	GO:0032391	photoreceptor connecting cilium	2	CC	0.00141224	0.452837	508601 (CETN2)|532120 (BBS4)
darkgrey	GO:2000514	regulation of CD4-positive, alpha-beta T cell activation	2	BP	0.00141224	0.452837	511435 (CD81)|535344 (ZC3H12A)
darkgrey	GO:0002455	humoral immune response mediated by circulating immunoglobulin	2	BP	0.00332466	0.793247	511435 (CD81)|515440 (C2)
darkgrey	GO:0046634	regulation of alpha-beta T cell activation	2	BP	0.00332466	0.793247	511435 (CD81)|535344 (ZC3H12A)
darkgrey	GO:0002460	adaptive immune response based on somatic recombination of immune receptors built from immunoglobulin superfamily domains	3	BP	0.00342993	0.807841	511435 (CD81)|515440 (C2)|535344 (ZC3H12A)
red	GO:0031175	neuron projection development	12	BP	0.000152019	0.0808384	281066 (CDK5)|281188 (GDI1)|282126 (YWHAH)|282378 (STXBP1)|505066 (TBCE)|505797 (TMEM30A)|505994 (NCDN)|507389 (GPM6A)|508266 (CHN1)|514383 (ZFYVE27)|526544 (NCS1)|531706 (USP33)
red	GO:0048812	neuron projection morphogenesis	9	BP	0.000251128	0.122858	281066 (CDK5)|281188 (GDI1)|282126 (YWHAH)|282378 (STXBP1)|505066 (TBCE)|507389 (GPM6A)|508266 (CHN1)|514383 (ZFYVE27)|531706 (USP33)
red	GO:0007409	axonogenesis	7	BP	0.000287744	0.137051	281066 (CDK5)|281188 (GDI1)|282378 (STXBP1)|505066 (TBCE)|508266 (CHN1)|514383 (ZFYVE27)|531706 (USP33)
red	GO:0048666	neuron development	12	BP	0.000518951	0.215155	281066 (CDK5)|281188 (GDI1)|282126 (YWHAH)|282378 (STXBP1)|505066 (TBCE)|505797 (TMEM30A)|505994 (NCDN)|507389 (GPM6A)|508266 (CHN1)|514383 (ZFYVE27)|526544 (NCS1)|531706 (USP33)
red	GO:0010975	regulation of neuron projection development	7	BP	0.000526284	0.217007	281066 (CDK5)|281188 (GDI1)|282126 (YWHAH)|505797 (TMEM30A)|508266 (CHN1)|514383 (ZFYVE27)|526544 (NCS1)
red	GO:0061564	axon development	7	BP	0.000526284	0.217007	281066 (CDK5)|281188 (GDI1)|282378 (STXBP1)|505066 (TBCE)|508266 (CHN1)|514383 (ZFYVE27)|531706 (USP33)
red	GO:0048858	cell projection morphogenesis	9	BP	0.000526588	0.217007	281066 (CDK5)|281188 (GDI1)|282126 (YWHAH)|282378 (STXBP1)|505066 (TBCE)|507389 (GPM6A)|508266 (CHN1)|514383 (ZFYVE27)|531706 (USP33)
red	GO:0120039	plasma membrane bounded cell projection morphogenesis	9	BP	0.000526588	0.217007	281066 (CDK5)|281188 (GDI1)|282126 (YWHAH)|282378 (STXBP1)|505066 (TBCE)|507389 (GPM6A)|508266 (CHN1)|514383 (ZFYVE27)|531706 (USP33)
red	GO:0032990	cell part morphogenesis	9	BP	0.000690381	0.266191	281066 (CDK5)|281188 (GDI1)|282126 (YWHAH)|282378 (STXBP1)|505066 (TBCE)|507389 (GPM6A)|508266 (CHN1)|514383 (ZFYVE27)|531706 (USP33)
red	GO:0005813	centrosome	10	CC	0.00070977	0.272494	282148 (ATP6V0D1)|282323 (PRKACB)|326577 (SLC1A4)|507478 (PHAX)|508218 (RABL6)|513342 (DYNLRB1)|514327 (DCTN3)|531706 (USP33)|540216 (TUBG2)|540369 (DYNLL2)
magenta	GO:0048666	neuron development	14	BP	1.91104e-05	0.01372	280752 (CNP)|281136 (LPAR1)|281515 (TBCD)|281555 (TUBB2B)|504468 (HEXA)|522462 (EFHD1)|525716 (S100B)|528265 (SNX3)|533746 (DPYSL2)|534027 (SPART)|613320 (MT3)|613972 (APOD)|614744 (C14H8orf37)|781865 (LLGL1)
magenta	GO:0048667	cell morphogenesis involved in neuron differentiation	10	BP	2.97267e-05	0.0203602	280752 (CNP)|281515 (TBCD)|281555 (TUBB2B)|504468 (HEXA)|525716 (S100B)|533746 (DPYSL2)|534027 (SPART)|613320 (MT3)|614744 (C14H8orf37)|781865 (LLGL1)
magenta	GO:0061564	axon development	8	BP	5.52008e-05	0.0348779	280752 (CNP)|281555 (TUBB2B)|525716 (S100B)|533746 (DPYSL2)|534027 (SPART)|613320 (MT3)|613972 (APOD)|781865 (LLGL1)
magenta	GO:0000904	cell morphogenesis involved in differentiation	11	BP	7.0879e-05	0.0431135	280752 (CNP)|281515 (TBCD)|281555 (TUBB2B)|504468 (HEXA)|505840 (RILPL1)|525716 (S100B)|533746 (DPYSL2)|534027 (SPART)|613320 (MT3)|614744 (C14H8orf37)|781865 (LLGL1)
magenta	GO:0030182	neuron differentiation	14	BP	8.74868e-05	0.0518016	280752 (CNP)|281136 (LPAR1)|281515 (TBCD)|281555 (TUBB2B)|504468 (HEXA)|522462 (EFHD1)|525716 (S100B)|528265 (SNX3)|533746 (DPYSL2)|534027 (SPART)|613320 (MT3)|613972 (APOD)|614744 (C14H8orf37)|781865 (LLGL1)
magenta	GO:0007409	axonogenesis	7	BP	0.000215022	0.108283	280752 (CNP)|281555 (TUBB2B)|525716 (S100B)|533746 (DPYSL2)|534027 (SPART)|613320 (MT3)|781865 (LLGL1)
magenta	GO:0048699	generation of neurons	15	BP	0.000241384	0.118769	280752 (CNP)|281136 (LPAR1)|281515 (TBCD)|281555 (TUBB2B)|504468 (HEXA)|508292 (IL34)|522462 (EFHD1)|525716 (S100B)|528265 (SNX3)|533746 (DPYSL2)|534027 (SPART)|613320 (MT3)|613972 (APOD)|614744 (C14H8orf37)|781865 (LLGL1)
magenta	GO:0000323	lytic vacuole	13	CC	0.000299814	0.140878	404146 (S100A13)|504468 (HEXA)|505097 (SMPD1)|509970 (RAB7A)|510495 (LMBRD1)|521864 (VPS35)|539035 (RNF13)|613274 (BORCS7)|614333 (BACE1)|614849 (LAMTOR1)|614947 (BORCS5)|616641 (PIP4P2)|618860 (WDR48)
magenta	GO:0005764	lysosome	13	CC	0.000299814	0.140878	404146 (S100A13)|504468 (HEXA)|505097 (SMPD1)|509970 (RAB7A)|510495 (LMBRD1)|521864 (VPS35)|539035 (RNF13)|613274 (BORCS7)|614333 (BACE1)|614849 (LAMTOR1)|614947 (BORCS5)|616641 (PIP4P2)|618860 (WDR48)
magenta	GO:0007040	lysosome organization	5	BP	0.000350042	0.157937	504468 (HEXA)|509970 (RAB7A)|521864 (VPS35)|613320 (MT3)|614849 (LAMTOR1)
orange	GO:0032088	negative regulation of NF-kappaB transcription factor activity	2	BP	0.00772646	1	515034 (IRAK2)|535589 (TAX1BP1)
orange	GO:0000033	alpha-1,3-mannosyltransferase activity	1	MF	0.0103919	1	538731 (ALG8)
orange	GO:0004098	cerebroside-sulfatase activity	1	MF	0.0103919	1	505514 (ARSA)
orange	GO:0005161	platelet-derived growth factor receptor binding	1	MF	0.0103919	1	505908 (PDGFA)
orange	GO:0005796	Golgi lumen	1	CC	0.0103919	1	528783 (SDF4)
orange	GO:0010511	regulation of phosphatidylinositol biosynthetic process	1	BP	0.0103919	1	505908 (PDGFA)
orange	GO:0010512	negative regulation of phosphatidylinositol biosynthetic process	1	BP	0.0103919	1	505908 (PDGFA)
orange	GO:0017172	cysteine dioxygenase activity	1	MF	0.0103919	1	514462 (CDO1)
orange	GO:0019530	taurine metabolic process	1	BP	0.0103919	1	514462 (CDO1)
orange	GO:0019694	alkanesulfonate metabolic process	1	BP	0.0103919	1	514462 (CDO1)

## Sheet: Table S12
Table S12. The intramodular connectivity for con-expression analysis calculated for each gene.
Gene symbol	kTotal	kWithin	kOut	kDiff
CSTB	6.59911	1.83362	4.76549	-2.93187
GSTM1	6.85899	1.14138	5.7176	-4.57622
MIR331	83.3992	38.8127	44.5865	-5.77388
AARSD1	80.9525	76.9834	3.9691	73.0143
TRNAE-UUC	26.1252	4.0883	22.0369	-17.9486
RTL8C	41.4279	8.48827	32.9396	-24.4513
BEX2	45.987	20.3544	25.6326	-5.27814
RCAN1	31.1421	15.4615	15.6806	-0.219096
SMIM11A	14.0347	4.94318	9.09154	-4.14835
MRPS6	7.49211	3.35476	4.13735	-0.782587
ATP5PO	46.7578	15.723	31.0348	-15.3118
DNAJC28	286.976	279.138	7.83754	271.301
IFNGR2	20.8007	7.32649	13.4743	-6.14777
TMEM50B	6.75297	0.150272	6.60269	-6.45242
IFNAR1	17.0528	2.37441	14.6784	-12.304
IFNAR2	44.3891	18.2147	26.1744	-7.95972
IL10RB	59.8896	27.8589	32.0307	-4.17184
CFAP298	263.545	261.059	2.48543	258.574
SON	29.0758	12.6414	16.4345	-3.79314
GART	22.3584	8.74842	13.61	-4.86157
SCAF4	135.396	17.2687	118.127	-100.859
SOD1	44.0967	14.1187	29.978	-15.8593
MSTRG.110	8.14045	2.84586	5.29459	-2.44874
MSTRG.111	7.95258	2.67773	5.27486	-2.59713
ND6	1.57399	0.0568856	1.5171	-1.46022
MSTRG.113	56.2174	11.4629	44.7545	-33.2916
MSTRG.114	54.1552	33.6567	20.4984	13.1583
MSTRG.115	20.6881	7.62248	13.0656	-5.44314
ND1	29.6423	14.0756	15.5667	-1.49106
MSTRG.117	31.004	16.999	14.005	2.99399
MSTRG.118	34.959	19.0705	15.8885	3.18204
ND2	4.86028	1.50586	3.35442	-1.84855
MSTRG.120	29.195	24.8048	4.39016	20.4147
MSTRG.121	3.70565	0.247057	3.4586	-3.21154
COX1	20.2223	6.19947	14.0228	-7.82337
MSTRG.123	3.28981	0.373069	2.91674	-2.54367
COX2	5.4076	0.469259	4.93835	-4.46909
MSTRG.125	6.76222	0.941875	5.82035	-4.87847
MSTRG.126	4.85444	0.961666	3.89277	-2.93111
ND3	4.5622	1.12459	3.4376	-2.31301
MSTRG.128	10.9069	2.64341	8.26352	-5.62011
ND4L	16.0576	5.47541	10.5822	-5.10682
MSTRG.130	17.8671	6.99079	10.8764	-3.88557
MSTRG.131	20.7694	7.57918	13.1902	-5.61106
MSTRG.132	21.0201	7.66117	13.3589	-5.69774
ND5	36.6812	11.906	24.7751	-12.8691
MSTRG.134	3.01227	1.32415	1.68812	-0.363977
CYTB	22.2954	10.2653	12.0302	-1.7649
MSTRG.193	93.7279	75.1329	18.595	56.5379
BACH1	7.32704	0.6604	6.66664	-6.00624
CCT8	63.956	39.4907	24.4653	15.0254
USP16	93.5754	86.1618	7.41361	78.7482
RWDD2B	128.965	121.319	7.64672	113.672
LTN1	23.8311	9.0708	14.7603	-5.68951
ADAMTS1	69.6707	52.7384	16.9323	35.8061
CYYR1	92.8059	79.8956	12.9103	66.9853
APP	16.8565	1.41233	15.4442	-14.0318
GABPA	40.8789	12.7985	28.0804	-15.2819
ATP5PF	41.1898	13.6078	27.582	-13.9743
MRPL39	232.019	227.51	4.50851	223.002
JAM2	67.0999	59.0366	8.06333	50.9733
C1H21orf91	18.9879	7.46913	11.5188	-4.04966
BTG3	38.7113	28.0807	10.6306	17.4502
CXADR	20.2835	2.57853	17.705	-15.1264
LOC107132175	11.011	5.97038	5.0406	0.929783
USP25	79.2571	63.5948	15.6623	47.9325
HSPA13	20.9469	8.76426	12.1827	-3.41843
GBE1	15.0568	2.59576	12.4611	-9.86532
CHMP2B	7.3767	0.514405	6.8623	-6.34789
PROS1	41.2252	23.8349	17.3903	6.44465
CGGBP1	71.5882	27.5054	44.0828	-16.5774
ZNF654	29.2731	2.41847	26.8546	-24.4362
NSUN3	14.7675	2.17586	12.5917	-10.4158
ARL6	53.3482	29.3712	23.9771	5.39409
ARL13B	26.9666	3.59862	23.3679	-19.7693
RIOX2	226.278	223.607	2.67119	220.936
CPOX	47.6595	16.6302	31.0293	-14.3991
MSTRG.485	33.9543	9.35662	24.5977	-15.241
COL8A1	34.5634	15.3418	19.2216	-3.87975
FILIP1L	57.9549	9.06485	48.89	-39.8252
ST3GAL6	13.5205	1.25975	12.2607	-11.001
DCBLD2	17.8256	5.25536	12.5702	-7.31485
TBC1D23	7.79493	0.61194	7.18299	-6.57105
NIT2	21.7415	10.9453	10.7962	0.149137
TMEM45A	49.8462	36.4538	13.3924	23.0614
TOMM70	10.4956	2.27731	8.21831	-5.94099
TFG	16.5335	12.1125	4.42104	7.69147
MSTRG.509	59.9683	43.8748	16.0935	27.7814
TRMT10C	4.9172	1.56453	3.35267	-1.78813
RPL24	36.7752	26.2621	10.513	15.7491
PCNP	33.9498	15.154	18.7957	-3.64166
ZBTB11	102.225	40.2251	62.0002	-21.7751
NXPE3	20.5594	10.9785	9.58091	1.39763
ALCAM	21.4105	10.163	11.2475	-1.08451
IFT57	52.823	45.5307	7.29235	38.2384
BBX	9.29682	1.01978	8.27704	-7.25727
CD47	55.5211	38.0418	17.4793	20.5625
MSTRG.577	18.3038	4.42639	13.8774	-9.45099
MSTRG.599	13.3674	5.61322	7.75418	-2.14095
NECTIN3	145.505	125.948	19.5566	106.392
ABHD10	9.39479	1.94509	7.44969	-5.5046
CD200	21.0569	3.21419	17.8427	-14.6285
ATG3	5.28469	1.27975	4.00493	-2.72518
SLC35A5	13.0014	3.23471	9.76674	-6.53203
CCDC80	41.4333	21.7409	19.6924	2.04848
GTPBP8	13.306	2.29018	11.0158	-8.72565
SPICE1	42.4287	29.4771	12.9516	16.5255
GRAMD1C	17.4915	3.40545	14.0861	-10.6806
MSTRG.663	14.7332	7.02166	7.71155	-0.689895
NAA50	29.3726	8.02643	21.3461	-13.3197
ATP6V1A	74.506	32.6081	41.8979	-9.28973
ZDHHC23	34.2952	12.0037	22.2915	-10.2878
MIR568	13.4299	8.93013	4.4998	4.43033
MSTRG.707	30.0661	4.51033	25.5557	-21.0454
TMEM39A	21.7247	12.2822	9.44248	2.83975
POGLUT1	13.2073	3.36492	9.84235	-6.47742
B4GALT4	20.1512	11.8438	8.30741	3.53642
ARHGAP31	89.3898	65.4753	23.9145	41.5608
GSK3B	18.8122	4.66746	14.1447	-9.47727
LRRC58	59.6922	50.4365	9.25569	41.1808
NDUFB4	43.3374	21.1876	22.1498	-0.962238
FSTL1	61.7597	17.61	44.1498	-26.5398
TIMMDC1	14.4833	7.59879	6.88455	0.714238
ADPRH	11.5539	1.91483	9.63905	-7.72422
COX17	9.86338	1.62829	8.23509	-6.6068
RABL3	24.6987	18.4033	6.29541	12.1079
GTF2E1	29.8014	14.9517	14.8497	0.102062
HCLS1	139.205	63.1385	76.0661	-12.9276
GOLGB1	21.5067	9.52961	11.9771	-2.44749
DIRC2	53.2281	27.7912	25.4369	2.35432
PARP14	98.0097	6.81774	91.192	-84.3742
CCDC58	35.4965	8.29125	27.2053	-18.914
FAM162A	29.9719	13.819	16.1528	-2.33379
KPNA1	6.79535	1.42393	5.37142	-3.94749
PARP9	32.7816	2.06938	30.7122	-28.6428
DTX3L	74.3777	21.7749	52.6028	-30.8279
PDIA5	25.5875	18.9923	6.5952	12.3971
SEC22A	209.14	197.198	11.942	185.257
HACD2	23.8611	19.3046	4.55646	14.7482
MYLK	42.1621	21.9742	20.1878	1.78637
LOC101905265	38.1778	19.0542	19.1236	-0.0694416
UMPS	39.5994	2.07285	37.5266	-35.4537
ITGB5	29.0903	6.78102	22.3093	-15.5283
HEG1	68.6573	52.0117	16.6456	35.3662
SNX4	13.3852	5.09739	8.28778	-3.19039
ZNF148	7.70118	1.45244	6.24874	-4.79631
OSBPL11	17.7612	8.60677	9.15441	-0.547636
RPL35A	45.7072	25.7925	19.9147	5.87782
LRCH3	39.1854	12.897	26.2884	-13.3915
FYTTD1	146.343	141.423	4.9199	136.503
TCTEX1D2	194.699	187.832	6.86747	180.964
PCYT1A	35.139	26.4696	8.66948	17.8001
UBXN7	21.1748	9.22099	11.9538	-2.73281
TNK2	11.7857	1.9544	9.83131	-7.8769
TFRC	15.4357	2.86645	12.5692	-9.70279
SMCO1	48.7918	19.5683	29.2235	-9.6552
FBXO45	52.0739	37.836	14.2379	23.5981
PAK2	60.3309	23.9757	36.3553	-12.3796
SENP5	31.2286	12.7181	18.5105	-5.79247
NCBP2	5.11033	1.51457	3.59576	-2.08118
NCBP2-AS2	35.584	3.97666	31.6073	-27.6307
PPP1R2	230.666	227.067	3.59855	223.469
DLG1	5.77627	1.48209	4.29418	-2.81208
FAM43A	64.1953	50.3917	13.8035	36.5882
APOD	17.3836	12.4047	4.97899	7.42566
MSTRG.904	64.0847	22.8228	41.2619	-18.4392
LSG1	53.3914	47.8017	5.58973	42.212
XXYLT1	44.7585	28.4486	16.3099	12.1388
HES1	20.4788	12.3436	8.13521	4.20837
ATP13A3	20.6005	14.2978	6.30271	7.99507
OPA1	15.9448	1.38194	14.5628	-13.1809
MB21D2	24.0075	15.1731	8.83443	6.33868
CCDC50	36.0528	15.4307	20.6221	-5.19143
LOC104970908	47.409	26.3221	21.0869	5.23528
CLDN1	13.7633	1.6264	12.1369	-10.5105
MSTRG.978	83.4864	58.3188	25.1676	33.1513
LPP	26.0117	16.056	9.95573	6.10022
LOC100847122	9.20819	2.14812	7.06007	-4.91195
RTP4	18.7949	3.06208	15.7328	-12.6707
BCL6	44.521	32.5068	12.0141	20.4927
ST6GAL1	28.7749	20.3907	8.38415	12.0066
RFC4	23.9394	9.27145	14.668	-5.39651
EIF4A2	13.1405	1.08233	12.0582	-10.9759
DNAJB11	19.4089	5.40922	13.9997	-8.5905
TBCCD1	217.454	205.999	11.4552	194.543
ETV5	15.3131	4.98105	10.3321	-5.35101
TRA2B	83.2328	42.4464	40.7864	1.66006
TMEM41A	24.1835	7.73239	16.4511	-8.71873
SENP2	130.453	125.16	5.29325	119.867
EHHADH	120.377	90.5947	29.7822	60.8125
MAGEF1	86.0932	38.0007	48.0924	-10.0917
C1H3orf70	43.9537	20.3914	23.5623	-3.17091
VPS8	10.1539	0.689537	9.46432	-8.77478
POLR2H	19.7798	7.43736	12.3425	-4.9051
PSMD2	143.693	138.459	5.23456	133.224
EIF4G1	19.4374	9.22344	10.214	-0.990516
ECE2	22.7514	5.97597	16.7754	-10.7995
ALG3	31.3191	2.16112	29.158	-26.9969
DVL3	12.7756	1.75588	11.0198	-9.26389
ABCF3	17.2903	2.66649	14.6238	-11.9573
AP2M1	41.6452	17.4018	24.2434	-6.84162
EIF2B5	38.8811	20.4707	18.4104	2.06026
KLHL24	5.87251	0.375051	5.49746	-5.12241
PARL	21.9786	2.03628	19.9423	-17.906
MCCC1	84.4732	65.282	19.1912	46.0909
B3GNT5	24.1787	8.72306	15.4557	-6.73262
DCUN1D1	191.534	189.473	2.0613	187.412
ATP11B	46.0141	16.2159	29.7982	-13.5823
DNAJC19	33.7994	21.9257	11.8737	10.052
FXR1	289.101	284.558	4.5438	280.014
MSTRG.1170	7.50354	2.22326	5.28028	-3.05702
NDUFB5	45.427	10.3632	35.0638	-24.7006
MRPL47	15.3267	3.73635	11.5904	-7.85404
ACTL6A	91.1597	12.7543	78.4054	-65.6511
GNB4	41.6298	6.34395	35.2858	-28.9419
MFN1	16.7169	2.3699	14.347	-11.9771
ZMAT3	30.2181	12.5416	17.6765	-5.13487
ZNF639	15.8397	4.03709	11.8026	-7.76548
PIK3CA	30.4713	1.69509	28.7762	-27.0811
GTPBP6	46.7858	14.3543	32.4314	-18.0771
TBL1XR1	39.7643	6.60557	33.1587	-26.5532
LOC616200	86.1969	78.4714	7.72552	70.7458
TNFSF10	37.1414	23.9895	13.1519	10.8376
NCEH1	56.6203	29.2616	27.3586	1.90298
FNDC3B	23.308	1.79585	21.5122	-19.7163
RPL22L1	11.2384	3.09462	8.14383	-5.04921
EIF5A2	39.6409	22.3308	17.3101	5.02077
SKIL	21.0003	2.2704	18.7299	-16.4595
PRKCI	42.5428	4.1464	38.3964	-34.25
SEC62	14.8723	1.3532	13.5191	-12.1659
MYNN	31.4033	27.6983	3.70495	23.9934
GOLIM4	17.2473	0.36937	16.8779	-16.5085
PDCD10	19.5086	4.76708	14.7415	-9.97445
NMD3	8.76532	0.900837	7.86448	-6.96365
PPM1L	29.1667	11.3664	17.8003	-6.43385
KPNA4	84.8077	71.7221	13.0856	58.6365
MSTRG.1391	94.334	30.5987	63.7353	-33.1366
SCHIP1	55.6884	20.3251	35.3633	-15.0382
MFSD1	66.3158	45.1	21.2158	23.8842
TRIM59	105.383	90.2559	15.1268	75.1291
SMC4	57.8478	9.04871	48.7991	-39.7504
RARRES1	11.9065	8.84027	3.06625	5.77402
GFM1	54.2634	25.9828	28.2805	-2.29774
LXN	36.8449	25.0605	11.7844	13.2761
MLF1	164.528	156.498	8.03021	148.468
RSRC1	10.2455	2.98075	7.26477	-4.28402
TIPARP	54.7017	47.8372	6.86444	40.9728
SSR3	13.3841	8.87621	4.5079	4.36831
SLC33A1	42.9616	25.6554	17.3062	8.34922
CCNL1	78.1364	54.5377	23.5988	30.9389
C1H3orf33	25.8204	6.16075	19.6597	-13.4989
GMPS	219.337	210.189	9.14748	201.042
DHX36	162.437	156.741	5.69614	151.044
RAP2B	91.1276	42.1192	49.0084	-6.88914
MBNL1	44.1693	15.9006	28.2688	-12.3682
MSTRG.1521	23.9798	2.45532	21.5245	-19.0691
SIAH2	41.8094	31.3077	10.5017	20.806
SELENOT	6.23271	2.62542	3.60729	-0.981862
SERP1	21.5382	14.9037	6.63457	8.26909
EIF2A	6.08571	1.33564	4.75007	-3.41442
RNF13	13.8085	3.69837	10.1101	-6.41176
PFN2	45.2605	17.348	27.9126	-10.5646
TSC22D2	29.2613	17.6462	11.6151	6.03112
COMMD2	31.381	11.3263	20.0548	-8.72848
TM4SF1	12.6559	3.49627	9.15961	-5.66334
TM4SF18	26.0571	6.82261	19.2345	-12.4118
WWTR1	56.5842	15.1668	41.4174	-26.2506
HLTF	71.7068	48.1594	23.5473	24.6121
GYG1	27.627	16.3748	11.2523	5.1225
PLSCR2	21.0782	5.15435	15.9239	-10.7695
PLSCR4	54.1588	32.793	21.3658	11.4272
PLOD2	70.9308	34.8002	36.1306	-1.3304
CHST2	18.3679	6.58318	11.7847	-5.20153
C1H3orf58	3.96888	0.320027	3.64885	-3.32883
LOC100847509	26.7845	11.8233	14.9612	-3.13793
PCOLCE2	64.2694	18.8207	45.4487	-26.628
U2SURP	16.661	7.84085	8.82014	-0.979283
GK5	47.7027	17.0391	30.6635	-13.6244
ATP1B3	11.4893	3.72462	7.76466	-4.04004
RNF7	43.6507	21.889	21.7618	0.127194
PXYLP1	23.3187	4.5008	18.8179	-14.3171
SLC25A36	8.90022	2.57168	6.32854	-3.75685
ZBTB38	14.262	8.08807	6.17398	1.91409
RBP1	29.9081	22.7432	7.1649	15.5783
COPB2	43.0312	32.593	10.4382	22.1548
MRPS22	17.773	5.16718	12.6058	-7.43864
PIK3CB	12.8901	6.30558	6.58451	-0.278932
MRAS	20.2786	4.17597	16.1026	-11.9267
FAIM	47.071	31.6101	15.4609	16.1492
ARMC8	17.2745	4.49111	12.7834	-8.29232
DBR1	28.4366	6.89828	21.5383	-14.64
NCK1	45.9712	4.44339	41.5278	-37.0845
MSL2	109.956	22.5582	87.3982	-64.84
STAG1	47.6214	16.0163	31.6051	-15.5888
PCCB	81.7749	58.5302	23.2447	35.2855
AMOTL2	54.2618	41.5448	12.717	28.8277
SLCO2A1	52.7949	39.6242	13.1707	26.4534
MSTRG.1783	31.817	14.2382	17.5789	-3.34068
CEP63	182.13	163.683	18.4467	145.236
ANAPC13	20.541	6.17137	14.3696	-8.19827
RYK	10.4203	0.731454	9.6888	-8.95735
TOPBP1	142.761	115.914	26.8469	89.0672
CDV3	150.463	143.449	7.01411	136.435
UBA5	18.8855	9.81804	9.06746	0.750579
ACAD11	96.3066	67.532	28.7746	38.7574
MRPL3	24.5766	4.02795	20.5486	-16.5207
NUDT16	8.57099	2.43833	6.13267	-3.69434
DNAJC13	61.6202	45.6358	15.9844	29.6513
ATP2C1	79.7733	55.4888	24.2845	31.2042
PSMG1	249.126	246.307	2.81873	243.488
BRWD1	65.163	36.5834	28.5796	8.00381
HMGN1	72.1339	41.0618	31.0721	9.98972
WRB	19.9757	3.95039	16.0253	-12.0749
LOC534913	21.3518	6.54439	14.8074	-8.26299
SH3BGR	34.1875	19.414	14.7735	4.64049
PCP4	94.8071	54.873	39.9341	14.9389
BACE2	31.3075	8.75621	22.5513	-13.7951
ZBTB21	85.1311	45.9953	39.1358	6.85944
C2CD2	32.7088	26.9405	5.76831	21.1722
SLC37A1	47.6414	21.9891	25.6523	-3.6632
PDE9A	12.9767	2.49896	10.4777	-7.97876
WDR4	68.8793	24.6318	44.2475	-19.6156
NDUFV3	60.5172	45.5624	14.9548	30.6077
PKNOX1	358.641	351.174	7.46632	343.708
SIK1	56.3267	49.8642	6.46242	43.4018
CBS	59.8266	33.4112	26.4154	6.99575
U2AF1	65.8442	10.7905	55.0537	-44.2632
MSTRG.1942	23.1012	11.4886	11.6126	-0.123947
PDXK	22.4146	11.7227	10.6919	1.03088
RRP1B	395.407	385.783	9.62439	376.158
RRP1	206.751	191.035	15.7153	175.32
MSTRG.1951	80.5345	58.7127	21.8218	36.8909
TRAPPC10	16.3292	4.77023	11.559	-6.78875
ICOSLG	31.4277	13.8242	17.6035	-3.77934
GATD3A	24.7905	11.2313	13.5592	-2.32796
PFKL	17.7292	9.89638	7.83282	2.06355
C1H21orf2	28.0479	17.9449	10.103	7.84183
SUMO3	34.9677	23.1206	11.8472	11.2734
PTTG1IP	13.4925	1.6919	11.8006	-10.1087
UBE2G2	15.8293	5.79232	10.037	-4.2447
FAM207A	7.73436	2.8378	4.89657	-2.05877
POFUT2	26.2018	14.3841	11.8177	2.56645
COL18A1	32.6419	5.62478	27.0171	-21.3923
COL6A1	61.3933	23.5663	37.827	-14.2607
COL6A2	63.6827	15.1292	48.5535	-33.4243
LSS	13.413	2.89693	10.516	-7.61909
S100B	59.069	48.38	10.689	37.691
PRMT2	27.355	3.94958	23.4055	-19.4559
FBXO25	14.8047	0.732143	14.0725	-13.3404
CBR1	64.2646	15.6043	48.6603	-33.056
CBR3	26.5021	6.72082	19.7812	-13.0604
LOC101903402	57.7122	39.4663	18.2459	21.2204
MORC3	28.1535	11.5049	16.6486	-5.14365
MCM3AP	29.0289	12.1106	16.9183	-4.80767
YBEY	141.107	134.87	6.23639	128.634
LOC100847825	287.613	273.665	13.9476	259.718
HLCS	10.5644	2.49021	8.07415	-5.58394
ETS2	6.27504	1.71272	4.56233	-2.84961
ERG	69.3864	49.2377	20.1486	29.0891
PIK3R4	17.4625	1.74496	15.7175	-13.9725
CAPN7	26.3215	9.23653	17.085	-7.84847
SH3BP5	26.6959	19.4117	7.28419	12.1275
PIGP	63.4735	45.2751	18.1984	27.0766
TTC3	20.6027	3.88113	16.7216	-12.8404
VPS26C	10.6743	1.50215	9.1722	-7.67005
METTL6	254.046	238.93	15.1165	223.813
EAF1	6.82778	1.65444	5.17334	-3.51891
HACL1	60.1675	29.8036	30.364	-0.560386
BTD	42.0224	17.521	24.5014	-6.98039
ANKRD28	99.6666	92.5375	7.12909	85.4085
RFTN1	60.4186	27.527	32.8916	-5.3646
DPH3	26.2333	10.3403	15.893	-5.55263
RAB5A	30.7957	13.4069	17.3888	-3.98192
TBC1D5	8.69409	3.15117	5.54291	-2.39174
SATB1	42.1931	26.908	15.2852	11.6228
MSTRG.2241	65.9726	24.8292	41.1433	-16.3141
MSTRG.2244	498.102	474.309	23.7924	450.517
TXLNA	8.28423	2.66916	5.61507	-2.94592
KHDRBS1	28.1907	12.2464	15.9442	-3.69782
TUBGCP5	21.1695	12.1819	8.98752	3.19443
PLEKHB2	72.7183	50.8755	21.8428	29.0327
FAM168B	21.0482	3.97707	17.0711	-13.094
CCDC115	59.1541	42.0439	17.1102	24.9338
IMP4	43.6653	15.2607	28.4046	-13.144
HS6ST1	41.4126	32.4078	9.00474	23.4031
MSTRG.2333	7.28955	0.699542	6.59001	-5.89047
NIPA2	26.4948	8.63295	17.8618	-9.22889
UGGT1	58.8211	19.3127	39.5084	-20.1957
POLR2D	13.6845	1.92115	11.7633	-9.84217
AMMECR1L	11.7064	1.11813	10.5882	-9.47012
SAP130	360.701	340.882	19.8195	321.062
WDR33	26.7021	7.05978	19.6423	-12.5826
SFT2D3	56.4976	45.6343	10.8633	34.7709
LIMS2	32.3158	24.7146	7.60115	17.1135
MAP3K2	29.3159	11.3017	18.0141	-6.71239
IWS1	3.04902	0.469449	2.57957	-2.11012
ERCC3	27.3088	11.563	15.7458	-4.18279
NAB1	3.27371	0.318987	2.95472	-2.63574
MFSD6	17.938	6.7037	11.2343	-4.53062
INPP1	10.2285	0.744862	9.48361	-8.73875
BIN1	98.3828	81.5882	16.7947	64.7935
HIBCH	41.2298	3.75568	37.4741	-33.7184
ASNSD1	66.4334	22.5828	43.8505	-21.2677
SLC40A1	22.1335	13.0012	9.1323	3.86888
PMS1	16.0877	2.80837	13.2794	-10.471
ORMDL1	15.8672	4.19126	11.676	-7.48471
OSGEPL1	8.9225	2.26796	6.65454	-4.38657
WDR75	71.8877	11.3301	60.5576	-49.2275
COL5A2	74.1198	16.309	57.8108	-41.5018
COL3A1	56.4515	26.8922	29.5594	-2.66717
CALCRL	31.422	17.1434	14.2786	2.86479
ZC3H15	81.7933	63.1247	18.6686	44.4561
ITGAV	12.8093	2.66544	10.1439	-7.47845
NUP35	24.5087	9.63839	14.8703	-5.23191
DUSP19	22.4022	11.2806	11.1215	0.159096
NCKAP1	17.2147	1.4777	15.737	-14.2594
DNAJC10	20.3352	13.8051	6.53013	7.27492
LOC101905179	22.3552	9.15366	13.2015	-4.04785
SSFA2	7.84212	0.833226	7.0089	-6.17567
UBE2E3	6.92968	0.753192	6.17649	-5.4233
SESTD1	24.8057	3.72673	21.0789	-17.3522
FKBP7	35.8005	7.80767	27.9929	-20.1852
PLEKHA3	11.2332	1.37445	9.85871	-8.48427
PRKRA	37.7699	9.97967	27.7902	-17.8106
RBM45	58.7779	19.4142	39.3637	-19.9495
TTC30A	17.7533	7.28602	10.4672	-3.18122
HNRNPA3	68.4938	37.7895	30.7044	7.0851
MTX2	32.5415	6.50202	26.0395	-19.5374
MSTRG.2587	35.4111	21.9794	13.4316	8.54782
ATP5MC3	62.2945	17.1686	45.1259	-27.9573
AGPS	7.71626	2.46174	5.25452	-2.79277
NFE2L2	14.1994	5.5204	8.679	-3.1586
CHN1	113.194	62.5803	50.6135	11.9668
WIPF1	68.841	18.8339	50.0071	-31.1731
LNPK	21.9363	6.08705	15.8492	-9.76218
ATF2	16.5085	2.47726	14.0313	-11.554
HOXD8	42.4915	4.62613	37.8654	-33.2392
SCRN3	13.5946	1.17638	12.4182	-11.2418
MSTRG.2629	82.1721	70.4237	11.7484	58.6753
OLA1	28.0735	6.85117	21.2223	-14.3711
SP3	13.6816	3.44701	10.2346	-6.78762
PDK1	93.5938	86.6256	6.96812	79.6575
ITGA6	38.4874	25.145	13.3425	11.8025
MSTRG.2671	49.4517	32.3942	17.0575	15.3367
SLC25A12	28.1987	19.3488	8.84985	10.499
HAT1	33.4246	4.2845	29.1401	-24.8555
CYBRD1	13.9637	3.4263	10.5374	-7.11112
DYNC1I2	19.3952	3.33551	16.0597	-12.7242
TLK1	17.9858	5.1072	12.8786	-7.77145
METTL8	39.6518	30.1494	9.50239	20.647
GORASP2	18.9453	9.71916	9.22614	0.493012
UBR3	35.332	30.3325	4.99954	25.3329
METTL5	23.4096	4.06497	19.3446	-15.2797
SSB	19.592	6.79681	12.7952	-5.99842
KLHL23	59.8461	45.4981	14.348	31.1501
KLHL41	56.8413	41.1033	15.738	25.3653
NOSTRIN	37.6145	26.5535	11.061	15.4924
CERS6	16.8498	5.43579	11.4141	-5.97827
TTC21B	12.2	3.77837	8.42161	-4.64324
IFIH1	53.5849	4.71292	48.872	-44.1591
PSMD14	32.4918	6.44555	26.0462	-19.6007
TANK	21.9997	11.0014	10.9983	0.00310107
RBMS1	32.3322	20.0147	12.3175	7.69718
CD302	24.3811	9.87373	14.5074	-4.63368
WDSUB1	219.895	201.853	18.0421	183.811
43897	9.71568	1.7556	7.96007	-6.20447
ACVR1	14.1279	4.52106	9.60684	-5.08578
CYTIP	191.05	77.8776	113.173	-35.2952
PKP4	89.9952	70.7972	19.198	51.5992
LOC785568	263.086	260.71	2.37639	258.333
GPD2	12.7069	3.03513	9.67179	-6.63666
NR4A2	26.6428	10.4066	16.2362	-5.82962
STAM2	112.514	105.734	6.78084	98.9528
ARL5A	49.8415	21.6043	28.2372	-6.63297
ARL6IP6	131.784	123.773	8.01112	115.762
FMNL2	61.7164	46.6105	15.1059	31.5045
MSTRG.2930	36.8437	5.41284	31.4308	-26.018
RBM43	92.7907	21.4848	71.306	-49.8212
RND3	15.5678	5.24414	10.3237	-5.07955
NMI	11.464	2.39893	9.06509	-6.66616
MMADHC	29.9197	2.3943	27.5254	-25.1311
EPC2	49.1186	3.2313	45.8873	-42.656
ORC4	23.4453	20.4904	2.95483	17.5356
ACVR2A	9.06586	1.24838	7.81748	-6.5691
MSTRG.2995	42.783	15.2844	27.4986	-12.2141
SPOPL	30.2493	17.9575	12.2918	5.66565
LOC785761	63.2511	21.6262	41.6249	-19.9987
CXCR4	95.1787	55.7793	39.3993	16.38
MCM6	120.631	37.4374	83.1931	-45.7557
UBXN4	42.6421	36.1183	6.52383	29.5944
DARS	12.5201	3.3273	9.19276	-5.86546
RAB3GAP1	4.74476	0.911727	3.83303	-2.9213
MGAT5	4.5932	0.457937	4.13526	-3.67732
SLC35F5	35.7048	11.6771	24.0277	-12.3506
ACTR3	57.2611	17.9236	39.3375	-21.4139
INSIG2	17.7138	1.32583	16.3879	-15.0621
DDX18	39.2213	15.0941	24.1272	-9.03306
CCDC93	12.1981	6.75604	5.44204	1.31401
STEAP3	19.5025	3.11549	16.387	-13.2715
TMEM37	59.4046	42.9548	16.4499	26.5049
C2H2orf76	27.9561	25.5381	2.41796	23.1202
DBI	4.23529	0.355108	3.88019	-3.52508
TMEM177	49.3162	24.55	24.7662	-0.216202
INHBB	22.1555	5.48855	16.667	-11.1784
EPB41L5	39.4298	16.8071	22.6227	-5.81565
RALB	27.0846	2.78117	24.3034	-21.5222
NIFK	43.9114	15.6567	28.2547	-12.598
TSN	28.6449	7.98781	20.6571	-12.6693
GYPC	44.2331	15.0747	29.1583	-14.0836
GLS	12.2049	4.44792	7.75699	-3.30908
MSTRG.3225	26.19	8.74583	17.4442	-8.69836
STAT1	45.5074	21.7571	23.7503	-1.99319
MYO1B	15.7823	5.35931	10.423	-5.06368
CAVIN2	67.3789	47.6345	19.7444	27.8901
NABP1	108.128	49.6884	58.44	-8.75161
STK17B	134.939	68.8218	66.1172	2.70465
SLC39A10	32.7199	10.2389	22.4809	-12.242
GTF3C3	67.3378	15.2874	52.0504	-36.763
MOB4	14.6985	4.49166	10.2068	-5.71515
HSPD1	64.3529	50.7604	13.5926	37.1678
HSPE1	37.4517	13.9922	23.4595	-9.46734
SF3B1	30.9843	10.577	20.4073	-9.83023
LOC112443619	9.16676	2.38956	6.77719	-4.38763
RFTN2	37.3375	11.1884	26.149	-14.9606
MARS2	13.7159	2.78778	10.9281	-8.14031
C2H2orf69	284.37	278.431	5.93919	272.491
MAIP1	16.6004	8.62449	7.9759	0.648587
KCTD18	20.9159	3.56737	17.3485	-13.7811
SPATS2L	17.4893	1.8936	15.5957	-13.7021
AOX1	12.2452	2.52959	9.71566	-7.18608
BZW1	65.7161	30.2772	35.4388	-5.16159
MSTRG.3327	15.5821	6.13726	9.44481	-3.30756
ORC2	30.0375	15.2898	14.7477	0.542077
MSTRG.3335	23.1993	8.12527	15.074	-6.94873
NIF3L1	18.49	1.08202	17.4079	-16.3259
NDUFB3	45.8962	19.2713	26.6249	-7.35364
TRAK2	47.3113	40.7089	6.60235	34.1066
STRADB	45.8042	17.2197	28.5844	-11.3647
CASP8	103.134	36.2627	66.8709	-30.6082
CFLAR	15.2929	7.67245	7.62049	0.0519545
TMEM237	30.5682	7.94105	22.6271	-14.6861
MSTRG.3370	16.964	8.8424	8.1216	0.720801
SUMO1	23.0726	8.91545	14.1571	-5.24167
FAM117B	40.11	21.0744	19.0356	2.03878
BMPR2	25.7373	15.0124	10.7249	4.28749
NOP58	53.9314	24.4679	29.4636	-4.99572
WDR12	56.0921	9.19411	46.898	-37.7039
CYP20A1	14.6079	3.0203	11.5876	-8.56726
ABI2	11.8954	2.74239	9.15298	-6.41059
NRP2	35.2647	10.9038	24.3608	-13.457
NDUFS1	52.1606	15.8797	36.2809	-20.4012
KLF7	67.007	52.2594	14.7475	37.5119
FASTKD2	350.138	343.629	6.50889	337.121
CCNYL1	286.273	277.916	8.35658	269.56
PLEKHM3	17.9267	6.35755	11.5691	-5.21155
MSTRG.3472	78.8809	32.5625	46.3185	-13.756
IDH1	10.937	0.870244	10.0668	-9.19651
LOC101906200	34.8361	24.9996	9.83644	15.1632
ACADL	129.167	30.1338	99.0329	-68.8991
RPE	6.47778	1.99302	4.48476	-2.49173
LANCL1	63.4567	49.0518	14.4049	34.647
ATIC	28.2417	10.0429	18.1988	-8.15584
MREG	48.7688	11.6287	37.1401	-25.5113
PECR	89.2407	69.0991	20.1416	48.9575
XRCC5	16.9588	4.44706	12.5118	-8.06471
FN1	21.5825	12.0999	9.48259	2.61729
IGFBP2	24.3943	5.27128	19.123	-13.8517
RPL37A	24.1852	15.9401	8.24505	7.69509
SMARCAL1	57.7936	40.0127	17.7809	22.2318
IGFBP5	11.2855	3.87948	7.406	-3.52652
ARPC2	79.6411	26.7973	52.8439	-26.0466
AAMP	17.606	2.14769	15.4583	-13.3106
PNKD	39.157	10.0814	29.0756	-18.9942
TMBIM1	20.1346	7.39681	12.7378	-5.34103
CTDSP1	11.197	3.37173	7.82526	-4.45353
CNOT9	81.7681	16.5423	65.2258	-48.6836
TNS1	42.4003	9.50408	32.8962	-23.3921
BCS1L	60.6873	39.4086	21.2787	18.1298
CYP27A1	13.1025	5.42221	7.68033	-2.25812
RNF25	329.292	326.62	2.67169	323.948
NHEJ1	11.3625	3.57182	7.79073	-4.21891
CNPPD1	8.38816	1.94519	6.44297	-4.49777
RETREG2	144.237	133.552	10.6848	122.867
DNPEP	300.969	295.468	5.50115	289.967
TUBA4A	74.3195	62.1637	12.1559	50.0078
DNAJB2	67.4205	27.0662	40.3544	-13.2882
DES	22.4919	11.9215	10.5704	1.35108
ZFAND2B	18.4063	5.80563	12.6007	-6.79505
ATG9A	87.6479	33.4818	54.1661	-20.6843
GMPPA	28.7933	18.6383	10.1549	8.4834
CHPF	14.3739	4.97294	9.40096	-4.42802
OBSL1	18.1189	5.27012	12.8488	-7.57867
ACSL3	10.0429	4.53261	5.51026	-0.977649
FARSB	21.0088	0.712696	20.2961	-19.5834
SERPINE2	7.17651	3.26263	3.91388	-0.651253
WDFY1	79.281	76.5057	2.77526	73.7305
MRPL44	55.0112	19.9499	35.0613	-15.1114
CUL3	318.569	314.449	4.11995	310.329
MFF	304.347	295.314	9.03325	286.281
AGFG1	161.233	146.246	14.9878	131.258
RHBDD1	31.0444	20.3246	10.7198	9.60487
PID1	54.1224	31.7885	22.3339	9.45468
TRIP12	166.861	158.936	7.92446	151.012
CAB39	7.62344	0.668618	6.95483	-6.28621
ITM2C	6.19589	1.54339	4.6525	-3.10911
PSMD1	78.3475	74.9103	3.43721	71.4731
NCL	91.1993	44.5967	46.6026	-2.00585
PTMA	12.7834	6.76537	6.01805	0.747319
PDE6D	68.8666	28.3145	40.5521	-12.2376
COPS7B	39.663	19.1499	20.5131	-1.36329
DIS3L2	23.9489	4.21853	19.7304	-15.5118
MSTRG.3867	6.46091	0.980412	5.4805	-4.50009
ZNF362	13.4925	4.78421	8.70829	-3.92409
MSTRG.3871	67.809	48.91	18.8991	30.0109
AK2	35.4374	16.3374	19.0999	-2.76248
RNF19B	303.227	300.158	3.06921	297.089
S100PBP	318.153	310.689	7.46358	303.226
YARS	21.6625	3.68767	17.9748	-14.2871
KIAA1522	75.6498	28.7967	46.8531	-18.0565
ZBTB8A	32.085	14.2419	17.8432	-3.6013
SYNC	15.4203	2.2352	13.1851	-10.9499
RBBP4	155.74	142.623	13.1165	129.507
ZBTB8OS	35.8105	16.1847	19.6257	-3.44099
MARCKSL1	54.4932	46.5942	7.89902	38.6952
HDAC1	42.8383	13.4837	29.3546	-15.8709
BSDC1	7.86793	1.85715	6.01078	-4.15362
CLDN12	19.7416	1.94489	17.7967	-15.8518
MSTRG.3916	18.57	3.9547	14.6153	-10.6606
MTMR9	23.9813	11.3699	12.6115	-1.24161
EIF3I	5.86315	0.91191	4.95124	-4.03933
TMEM234	6.70661	1.71614	4.99047	-3.27434
PTP4A2	33.2389	13.3842	19.8547	-6.47042
PEF1	29.9696	9.61723	20.3523	-10.7351
TINAGL1	69.9716	64.1947	5.77687	58.4178
SERINC2	28.8266	3.46924	25.3573	-21.8881
FABP3	15.1169	5.10052	10.0164	-4.91586
ZCCHC17	34.566	18.7482	15.8178	2.93035
SNRNP40	109.984	47.1184	62.8652	-15.7468
SDC3	16.6439	3.96643	12.6775	-8.71103
LAPTM5	96.8443	51.0282	45.816	5.2122
PUM1	5.90346	0.52623	5.37723	-4.851
SRSF4	22.4944	9.24123	13.2532	-4.01197
MECR	35.4176	18.7648	16.6528	2.11205
YTHDF2	30.6754	8.69073	21.9847	-13.294
GMEB1	8.3594	2.02708	6.33233	-4.30525
TMEM200B	23.866	11.7906	12.0754	-0.284862
EPB41	57.6536	29.9535	27.7001	2.25345
MED18	14.5047	4.56139	9.9433	-5.38191
TAF12	23.1059	9.73663	13.3693	-3.63265
TRNAU1AP	28.1872	6.26208	21.9251	-15.663
ATP5IF1	53.7681	16.7168	37.0513	-20.3346
DNAJC8	44.6399	17.5367	27.1032	-9.56648
SNHG3	9.61389	1.74298	7.87092	-6.12794
PHACTR4	41.232	31.9379	9.2941	22.6438
RPA2	114.789	99.7678	15.0209	84.747
PPP1R8	103.01	43.1972	59.8127	-16.6156
STX12	10.0441	4.83641	5.2077	-0.371296
FAM76A	214.028	207.719	6.3097	201.409
IFI6	4.92005	2.28082	2.63923	-0.358406
WASF2	43.0078	16.2938	26.7139	-10.4201
TMEM222	18.702	5.10039	13.6016	-8.50119
SYTL1	19.357	3.45368	15.9033	-12.4497
WDTC1	79.4421	20.6788	58.7632	-38.0844
FAM46B	21.2196	8.53573	12.6839	-4.14815
NUDC	32.8561	11.9355	20.9206	-8.98502
SLC9A1	10.2155	2.7163	7.49919	-4.78289
GPATCH3	291.885	280.626	11.259	269.367
GPN2	9.57077	2.26015	7.31061	-5.05046
ZDHHC18	36.3431	18.2689	18.0742	0.194685
ARID1A	68.2845	15.9885	52.2961	-36.3076
RPS6KA1	66.1142	22.806	43.3083	-20.5023
HMGN2	97.1022	46.8523	50.2498	-3.39747
CD52	82.893	34.4006	48.4925	-14.0919
FAM110D	86.7457	49.5582	37.1875	12.3708
ZNF593	8.58556	3.31316	5.2724	-1.95924
SH3BGRL3	56.9787	14.7398	42.2389	-27.4991
PDIK1L	107.124	95.5635	11.5606	84.0029
STMN1	30.5831	12.3412	18.2419	-5.90067
LDLRAP1	10.0138	2.54559	7.46819	-4.92261
MAN1C1	43.5268	28.6688	14.858	13.8108
MTFR1L	21.4178	17.0029	4.4149	12.588
TMEM50A	32.9663	3.14027	29.826	-26.6858
MACO1	54.6897	49.8805	4.80922	45.0713
SYF2	35.8608	23.6308	12.23	11.4008
RSRP1	23.0546	9.40782	13.6468	-4.23895
CLIC4	34.8173	18.7733	16.044	2.72935
RCAN3	29.2101	13.3689	15.8412	-2.47223
NIPAL3	85.988	67.3664	18.6216	48.7448
PNRC2	61.218	21.3725	39.8455	-18.473
SRSF10	28.9531	9.68548	19.2677	-9.58219
FUCA1	29.3867	18.4624	10.9243	7.53809
HMGCL	28.8336	17.3538	11.4798	5.87398
SRRM1	15.7939	3.77448	12.0195	-8.24497
ID3	6.42842	1.08674	5.34167	-4.25493
GALE	41.012	12.8885	28.1235	-15.235
LYPLA2	31.9088	8.05634	23.8525	-15.7961
PITHD1	35.78	18.0808	17.6992	0.381691
ELOA	5.87268	3.53654	2.33614	1.2004
TCEA3	33.259	15.8009	17.4582	-1.65726
HNRNPR	29.4321	11.9073	17.5249	-5.61758
LUZP1	12.3073	1.70598	10.6013	-8.89537
KDM1A	175.237	170.661	4.57655	166.084
C1QB	30.2237	16.5296	13.6941	2.83547
C1QA	37.9263	18.7415	19.1848	-0.443228
CDC42	1.20653	0.139602	1.06693	-0.927326
LOC515042	35.1945	11.4735	23.721	-12.2475
USP48	133.53	116.769	16.7616	100.007
ECE1	23.4958	18.634	4.86176	13.7722
HSPG2	146.677	98.6779	47.9991	50.6787
CAMK2N1	15.5506	9.44307	6.10755	3.33553
MUL1	64.0488	41.2333	22.8155	18.4178
HP1BP3	17.0461	5.54151	11.5046	-5.96311
DDOST	22.4864	8.17807	14.3083	-6.13021
PINK1	51.7527	33.4947	18.258	15.2367
OTUD3	13.3272	4.38621	8.94096	-4.55475
LOC535280	7.42275	0.649438	6.77331	-6.12387
MINOS1	17.5913	3.82005	13.7712	-9.95116
CAPZB	87.2001	33.8179	53.3821	-19.5642
TMCO4	19.0173	4.43701	14.5803	-10.1433
AKR7A2	55.9972	51.1705	4.82677	46.3437
MRTO4	23.6307	9.79893	13.8318	-4.03287
EMC1	14.3559	3.88825	10.4677	-6.5794
ALDH4A1	103.707	91.0189	12.6878	78.3311
UBR4	107.874	89.077	18.7969	70.2801
MIR2358	29.4792	10.8922	18.587	-7.69473
SDHB	46.4817	10.8329	35.6488	-24.8159
MFAP2	61.4253	14.541	46.8843	-32.3432
ARHGEF10L	108.465	78.3091	30.1562	48.1529
ATP13A2	20.0827	2.25919	17.8235	-15.5643
SZRD1	26.4463	14.0186	12.4277	1.59088
NECAP2	38.4312	18.1727	20.2584	-2.08571
SFT2D2	14.7922	8.71554	6.07662	2.63892
TIPRL	19.3403	4.97969	14.3606	-9.38095
FBXO42	9.72118	2.9452	6.77598	-3.83078
MPZL1	26.6879	3.50405	23.1839	-19.6798
RCSD1	78.8568	34.7108	44.146	-9.43521
CREG1	10.6525	4.67638	5.97607	-1.29968
GPR161	39.5485	7.88647	31.662	-23.7755
DCAF6	99.5282	82.1854	17.3427	64.8427
MPC2	275.165	271.421	3.74446	267.676
TADA1	28.6121	5.76752	22.8445	-17.077
POGK	24.2341	4.26708	19.967	-15.7
ALDH9A1	69.3024	40.6098	28.6927	11.9171
MGST3	18.0439	3.86416	14.1797	-10.3156
UCK2	21.0062	13.3085	7.69777	5.61072
TMCO1	10.2561	2.55972	7.69633	-5.13661
MSTRG.4500	6.42291	1.16628	5.25663	-4.09035
PBX1	15.5061	2.57434	12.9318	-10.3574
LOC104970589	44.6874	15.3937	29.2937	-13.9
RGS5	12.4087	4.59243	7.81628	-3.22386
HSD17B7	16.3255	6.61101	9.71446	-3.10345
UHMK1	32.8952	4.21104	28.6842	-24.4731
UAP1	35.0831	24.8884	10.1947	14.6937
OLFML2B	37.9324	10.3472	27.5852	-17.238
DUSP12	17.7349	1.29431	16.4405	-15.1462
ATF6	30.5735	13.9654	16.6081	-2.64271
SDHC	53.4109	13.4605	39.9505	-26.49
PCP4L1	27.6642	17.5533	10.1109	7.44234
FCGR3A	50.9605	20.3751	30.5854	-10.2103
NDUFS2	8.361	0.956724	7.40427	-6.44755
B4GALT3	34.225	13.2012	21.0238	-7.82259
PPOX	25.9733	16.0319	9.94142	6.09048
UFC1	10.3882	3.66564	6.72259	-3.05695
DEDD	5.32685	0.511833	4.81502	-4.30318
NIT1	36.8833	34.7867	2.09659	32.6902
PFDN2	7.86224	3.27709	4.58515	-1.30805
USF1	29.3819	5.67301	23.7089	-18.0358
F11R	37.8732	8.66287	29.2103	-20.5474
CD48	158.38	76.5658	81.8142	-5.24845
NCSTN	13.6083	3.03642	10.5719	-7.53549
COPA	27.2985	11.3553	15.9432	-4.58796
IGSF8	72.0076	32.2727	39.7349	-7.46212
MSTRG.4645	24.5701	17.4385	7.13159	10.3069
PEA15	57.1297	47.1591	9.97053	37.1886
TAGLN2	10.1892	5.98053	4.20863	1.7719
DUSP23	23.0534	5.19106	17.8624	-12.6713
ACKR1	28.9804	12.1383	16.8421	-4.70378
IFI16	104.814	37.3452	67.4692	-30.124
LOC781813	27.8647	7.4557	20.409	-12.9533
CD1D	98.6579	51.2579	47.4	3.8579
LOC512286	34.1435	17.9332	16.2103	1.72286
ETV3	54.8828	46.6416	8.24117	38.4005
PRCC	21.4831	13.2436	8.23953	5.00404
HDGF	18.2637	1.11081	17.1528	-16.042
CRABP2	16.9955	9.55014	7.44531	2.10483
RRNAD1	32.8849	30.4165	2.46843	27.9481
ISG20L2	172.438	168.748	3.6903	165.058
GPATCH4	18.6624	5.7716	12.8908	-7.11917
NAXE	32.4865	7.40857	25.0779	-17.6694
GLMP	17.0222	6.9936	10.0286	-3.03505
CCT3	150.728	143.468	7.26077	136.207
MEF2D	12.8856	1.48432	11.4013	-9.91697
LMNA	4.60955	2.60294	2.00661	0.596322
MSTRG.4864	2.68073	0.608269	2.07246	-1.46419
LAMTOR2	22.3988	7.37968	15.0191	-7.63947
SMG5	23.2027	18.9696	4.23309	14.7365
KHDC4	16.696	8.87314	7.82289	1.05025
SSR2	14.3916	2.08523	12.3063	-10.2211
ARHGEF2	54.604	26.3058	28.2982	-1.99247
FAM189B	25.2274	8.52138	16.706	-8.18462
CLK2	7.75032	4.597	3.15332	1.44368
GBA	5.95372	1.841	4.11273	-2.27173
MTX1	53.9782	46.7187	7.25951	39.4592
KRTCAP2	28.1544	12.162	15.9924	-3.83044
DPM3	27.1724	11.5324	15.6401	-4.10768
SLC50A1	30.5461	18.1575	12.3886	5.76886
EFNA1	31.4387	26.0921	5.34659	20.7455
SYT11	116.376	65.8146	50.5614	15.2532
GON4L	160.852	152.837	8.01431	144.823
MSTO1	335.923	332.749	3.17473	329.574
DAP3	31.2879	26.2343	5.05362	21.1807
ASH1L	12.6517	2.40079	10.2509	-7.85012
RUSC1	5.47243	1.79576	3.67667	-1.88092
FLAD1	144.966	137.617	7.34873	130.269
ZBTB7B	28.8778	4.39836	24.4795	-20.0811
PBXIP1	6.42397	0.748064	5.6759	-4.92784
PMVK	16.8761	6.37009	10.506	-4.13593
CKS1B	21.0462	4.58708	16.4592	-11.8721
SHC1	33.366	20.7541	12.6119	8.14213
UBE2Q1	46.9456	24.9241	22.0215	2.90263
SHE	87.4179	49.6802	37.7377	11.9426
IL6R	17.244	3.79401	13.4499	-9.65593
ATP8B2	16.4514	3.37121	13.0802	-9.70902
JTB	19.7303	2.37922	17.3511	-14.9718
SLC39A1	25.3416	2.15149	23.1901	-21.0386
ILF2	75.7346	50.6631	25.0715	25.5916
SNAPIN	26.5573	11.8846	14.6727	-2.78809
GATAD2B	30.4365	10.6331	19.8034	-9.17025
CHTOP	15.5699	7.80185	7.76808	0.033763
S100A16	6.92264	1.62941	5.29323	-3.66383
HAX1	62.3814	47.8332	14.5481	33.2851
UBAP2L	20.0265	9.29756	10.7289	-1.43136
C3H1orf43	10.8537	3.52564	7.32802	-3.80237
TPM3	64.9135	55.703	9.21049	46.4925
RPS27	11.9133	3.92892	7.98438	-4.05545
RAB13	21.7971	10.0116	11.7855	-1.77383
S100A4	13.3273	2.80983	10.5175	-7.70765
S100A1	40.7624	21.5927	19.1697	2.42298
S100A13	22.0977	14.7168	7.38093	7.33585
S100A2	33.5534	17.0871	16.4663	0.620772
MSTRG.5026	29.1335	12.747	16.3865	-3.63947
S100A11	43.9767	32.2773	11.6994	20.5779
S100A10	25.0443	14.2529	10.7914	3.46152
THEM4	91.367	81.1203	10.2467	70.8736
MRPL9	42.4358	4.27808	38.1577	-33.8796
SNX27	27.574	18.6611	8.91284	9.74831
TUFT1	11.7365	1.52723	10.2093	-8.68207
PSMB4	13.8295	1.57152	12.258	-10.6865
SELENBP1	30.8822	21.362	9.52012	11.8419
RFX5	40.5917	3.23928	37.3524	-34.1132
PSMD4	10.5374	4.42387	6.11353	-1.68965
PI4KB	22.2259	4.57067	17.6553	-13.0846
ZNF687	2.85778	0.659483	2.19829	-1.53881
PIP5K1A	28.0274	4.55685	23.4706	-18.9138
VPS72	309.445	303.888	5.55641	298.332
SCNM1	218.428	215.543	2.88504	212.658
LYSMD1	20.2311	12.423	7.8081	4.61495
MLLT11	89.2768	50.0589	39.2179	10.8409
CDC42SE1	42.8068	20.223	22.5839	-2.36091
CTSS	4.22607	0.562176	3.66389	-3.10171
GOLPH3L	43.1522	28.4841	14.6681	13.816
ENSA	22.8649	8.70913	14.1558	-5.44667
PRUNE1	21.4226	6.94342	14.4792	-7.5358
MINDY1	17.2047	2.59295	14.6118	-12.0188
CERS2	31.772	19.0117	12.7603	6.25145
SETDB1	187.745	183.293	4.45138	178.842
ECM1	25.7475	2.80297	22.9445	-20.1415
MRPS21	23.0279	10.1829	12.845	-2.66206
TARS2	27.3715	18.3116	9.05986	9.25173
C3H1orf54	58.9108	16.9655	41.9453	-24.9798
APH1A	23.181	5.10493	18.0761	-12.9712
ANP32E	79.1068	26.1062	53.0006	-26.8945
PRPF3	14.3925	2.63223	11.7603	-9.12802
PLEKHO1	19.2454	7.10877	12.1367	-5.0279
VPS45	37.6603	19.1234	18.5369	0.586583
BOLA1	281.431	277.238	4.19245	273.046
LOC101906484	155.605	150.928	4.67647	146.252
HIST2H2BE	6.3281	1.7311	4.597	-2.8659
OTUD7B	27.8102	10.7534	17.0568	-6.30344
MTMR11	144.473	136.63	7.84278	128.787
LOC614643	38.01	25.5904	12.4196	13.1707
TXNIP	80.8621	72.6852	8.17693	64.5083
POLR3GL	3.64959	0.607618	3.04198	-2.43436
RBM8A	1.86422	0.338016	1.5262	-1.18819
PEX11B	23.736	16.4857	7.2503	9.23538
PIAS3	29.7872	7.64116	22.1461	-14.5049
POLR3C	245.977	236.532	9.44431	227.088
RNF115	30.834	21.0312	9.80286	11.2283
GJA5	36.8119	14.9328	21.8791	-6.94633
ACP6	83.1638	70.6225	12.5414	58.0811
GPR89A	101.113	90.0726	11.0405	79.0321
PRKAB2	8.73044	3.36184	5.36861	-2.00677
FMO5	7.80939	2.22787	5.58152	-3.35365
CHD1L	17.4443	5.08759	12.3567	-7.26908
SEC22B	27.3124	18.8772	8.43519	10.442
PHGDH	22.0463	13.3737	8.67262	4.70107
NOTCH2	31.0425	4.46592	26.5766	-22.1106
WARS2	17.1711	5.34376	11.8273	-6.48354
TENT5C	87.6022	71.2791	16.3231	54.956
WDR3	28.8746	11.9377	16.937	-4.99929
GDAP2	39.6713	17.8813	21.79	-3.9087
TRIM45	34.6037	16.5607	18.043	-1.48231
PTGFRN	29.5622	18.4924	11.0698	7.4226
MAN1A2	18.4836	12.9514	5.53218	7.41923
CD58	65.849	57.3496	8.49934	48.8503
ATP1A1	46.5044	32.6831	13.8213	18.8618
MSTRG.5474	12.0322	0.7565	11.2757	-10.5192
SIKE1	10.4597	3.57044	6.88925	-3.31881
CSDE1	63.8172	59.3418	4.4754	54.8664
NRAS	27.7217	11.479	16.2427	-4.76377
BCAS2	302.279	296.78	5.49909	291.281
OLFML3	36.7297	24.2287	12.501	11.7277
TRIM33	226.315	213.795	12.5199	201.275
HIPK1	17.6293	2.0983	15.531	-13.4327
RSBN1	20.8526	7.89139	12.9612	-5.06978
SLC16A1	14.2953	5.49232	8.80298	-3.31066
LRIG2	15.9571	6.09907	9.85804	-3.75897
RHOC	27.8643	4.5236	23.3407	-18.8171
DDX20	364.481	357.322	7.15812	350.164
FAM212B	23.6281	4.12556	19.5026	-15.377
RAP1A	29.8135	8.14636	21.6671	-13.5208
CAPZA1	96.5999	42.714	53.8858	-11.1718
ST7L	23.0473	7.02521	16.0221	-8.99691
MSTRG.5552	29.2785	4.92005	24.3584	-19.4384
CTTNBP2NL	32.5384	17.487	15.0514	2.43554
ATP5PB	49.0769	10.83	38.2469	-27.4169
WDR77	33.7247	11.1874	22.5373	-11.35
LRIF1	61.4563	29.6879	31.7685	-2.0806
CD53	127.046	71.0585	55.9879	15.0706
DENND2D	40.8556	9.87285	30.9828	-21.1099
CEPT1	56.6049	33.0031	23.6018	9.40138
DRAM2	7.37248	2.71882	4.65366	-1.93484
LAMTOR5	27.4181	9.83311	17.585	-7.75184
STRIP1	28.1393	17.6299	10.5093	7.12064
AHCYL1	30.1097	8.48738	21.6224	-13.135
CSF1	35.1006	23.3565	11.7441	11.6124
GSTM3	265.769	263.123	2.64645	260.476
AMPD2	6.88036	1.70171	5.17865	-3.47694
MIR197	4.4232	3.03475	1.38846	1.64629
AMIGO1	78.8502	41.668	37.1822	4.48588
PSMA5	30.6632	4.02171	26.6414	-22.6197
SORT1	16.04	4.5127	11.5273	-7.01458
WDR47	43.5906	19.4163	24.1743	-4.75799
SARS	32.0348	12.5649	19.47	-6.9051
TAF13	41.4726	15.157	26.3156	-11.1586
CLCC1	30.9496	4.58289	26.3667	-21.7838
GPSM2	6.86015	0.612302	6.24785	-5.63554
STXBP3	9.28688	2.11771	7.16917	-5.05146
LOC100848353	131.755	38.4312	93.3242	-54.893
FAM102B	28.462	9.591	18.871	-9.28001
PRPF38B	69.7327	33.5634	36.1692	-2.60575
LOC534742	43.8936	21.8617	22.0319	-0.170255
PRMT6	24.6961	4.92489	19.7712	-14.8463
S1PR1	70.2388	55.3882	14.8507	40.5375
DPH5	12.9244	5.36792	7.55652	-2.18859
SLC30A7	34.9343	18.9163	16.018	2.89826
VCAM1	44.4458	10.7054	33.7404	-23.035
RTCA	23.4237	3.52379	19.8999	-16.3761
DBT	47.4424	12.6967	34.7457	-22.0491
SLC35A3	48.2983	16.7289	31.5693	-14.8404
MFSD14A	16.1233	4.91921	11.2041	-6.28485
PALMD	19.8028	8.39025	11.4125	-3.02226
SNX7	13.3364	4.62621	8.71022	-4.08401
DPYD	96.4734	77.3781	19.0953	58.2827
CNN3	23.0432	11.8443	11.1989	0.645445
LOC614522	8.03963	1.25554	6.78409	-5.52856
ALG14	32.5058	8.62371	23.8821	-15.2583
F3	7.8908	4.25997	3.63083	0.629141
ABCD3	49.6589	27.2494	22.4094	4.84
ARHGAP29	44.8916	31.4876	13.404	18.0836
GCLM	29.3368	18.0628	11.2739	6.78893
DNTTIP2	12.5524	10.479	2.07343	8.40558
LOC101905706	27.8515	6.56942	21.2821	-14.7126
BCAR3	23.0929	7.68867	15.4043	-7.7156
DR1	177.75	151.524	26.226	125.298
LOC112445988	247.776	221.357	26.4191	194.938
FNBP1L	11.7183	4.11886	7.59945	-3.48059
FAM69A	9.42105	1.76345	7.6576	-5.89415
RPL5	47.5694	29.5118	18.0575	11.4543
TMED5	19.0687	5.45582	13.6129	-8.15708
GLMN	20.7757	1.36812	19.4076	-18.0394
MSTRG.5892	5.47812	1.6749	3.80322	-2.12831
TGFBR3	57.4852	26.1863	31.2989	-5.11258
LRRC8C	18.8375	1.90641	16.9311	-15.0246
LRRC8D	27.4624	18.0874	9.375	8.71244
ZNF326	54.0378	49.4164	4.62146	44.7949
LOC512486	68.9006	21.0161	47.8845	-26.8684
GTF2B	30.1469	13.9398	16.2071	-2.26726
PKN2	20.5958	7.87614	12.7197	-4.84355
LMO4	17.7024	8.04751	9.65485	-1.60734
SELENOF	39.3567	21.7931	17.5636	4.22948
HS2ST1	31.5523	13.9981	17.5542	-3.55618
SH3GLB1	84.8856	77.131	7.7546	69.3764
CYR61	18.1857	8.04592	10.1398	-2.09386
DDAH1	42.0488	29.2576	12.7912	16.4664
BCL10	32.9972	10.3254	22.6718	-12.3464
C3H1orf52	108.556	102.811	5.74471	97.0662
KYAT3	13.2535	0.930332	12.3232	-11.3929
GNG5	16.6325	3.61149	13.021	-9.40956
RPF1	6.80207	1.49332	5.30875	-3.81543
PRKACB	24.1916	6.63689	17.5547	-10.9178
ADGRL4	109.838	94.527	15.311	79.216
GIPC2	56.278	16.4911	39.7869	-23.2957
MSTRG.6088	22.1116	9.1902	12.9214	-3.73117
USP33	32.4111	17.0879	15.3232	1.76463
PIGK	18.4212	8.87843	9.54282	-0.664397
FUBP1	70.2587	28.2777	41.981	-13.7033
ZZZ3	17.102	4.68625	12.4157	-7.72949
ACADM	101.565	85.1352	16.4298	68.7054
RABGGTB	3.03986	0.605828	2.43403	-1.82821
TYW3	56.6598	41.6147	15.0451	26.5695
CRYZ	94.6127	84.6363	9.97633	74.66
FPGT	46.5245	9.06265	37.4619	-28.3992
ZRANB2	2.26674	0.224367	2.04237	-1.81801
GADD45A	23.4399	10.0538	13.3861	-3.3323
WLS	16.5037	7.61456	8.88916	-1.2746
GNG12	1.09396	0.347688	0.746272	-0.398583
MSTRG.6169	14.2831	6.33122	7.95184	-1.62062
SRSF11	14.2338	4.15443	10.0794	-5.92492
LRRC40	24.6621	6.69398	17.9681	-11.2742
SLC35D1	49.9569	10.7503	39.2065	-28.4562
SERBP1	3.142	0.8444	2.2976	-1.4532
MIER1	39.6605	9.6466	30.0139	-20.3674
LEPROT	11.3356	5.5041	5.83146	-0.327365
AK4	141.035	111.304	29.731	81.5734
JAK1	82.9989	27.809	55.1899	-27.3809
PGM1	53.3197	46.7829	6.53683	40.2461
ATG4C	13.543	8.58394	4.95903	3.62491
ALG6	57.8329	26.3666	31.4663	-5.09966
USP1	262.312	248.381	13.9308	234.451
TM2D1	18.0773	3.10537	14.9719	-11.8666
NFIA	32.3201	4.37749	27.9426	-23.5651
LOC107132327	22.764	8.04708	14.7169	-6.6698
LOC101903356	17.834	3.62355	14.2104	-10.5869
JUN	35.9927	29.394	6.59869	22.7954
PLPP3	44.5582	10.3859	34.1722	-23.7863
DHCR24	16.5663	5.52863	11.0377	-5.5091
PARS2	48.8566	16.5688	32.2878	-15.7191
TTC4	240.889	236.131	4.75814	231.373
TCEANC2	50.816	20.5446	30.2714	-9.72672
TMEM59	37.2021	6.43898	30.7631	-24.3242
SSBP3	44.2231	21.4877	22.7354	-1.24773
MRPL37	49.2721	9.71673	39.5554	-29.8386
NDC1	57.3459	10.1457	47.2002	-37.0544
LRRC42	14.2446	5.67811	8.56653	-2.88842
HSPB11	51.5548	29.2479	22.3069	6.94092
YIPF1	18.4519	5.33216	13.1197	-7.78758
MAGOH	84.2074	19.5225	64.6848	-45.1623
C3H1orf123	12.5105	1.78935	10.7212	-8.93181
CPT2	75.7308	19.8172	55.9136	-36.0965
PODN	86.5904	14.66	71.9305	-57.2705
COA7	17.9156	3.01329	14.9023	-11.889
GPX7	43.8854	26.6022	17.2832	9.31901
SCP2	56.1525	27.4077	28.7448	-1.33709
ECHDC2	21.7862	6.85678	14.9294	-8.07261
ZYG11B	37.3356	11.9682	25.3674	-13.3992
PRPF38A	53.3476	17.7237	35.6239	-17.9001
BTF3L4	10.9084	0.829972	10.0784	-9.24843
TXNDC12	10.9058	1.58796	9.31779	-7.72983
KTI12	55.8672	29.4729	26.3943	3.07866
MSTRG.6420	19.6015	4.57554	15.026	-10.4505
MSTRG.6425	230.681	225.256	5.42451	219.832
OSBPL9	33.6978	24.2745	9.42333	14.8512
RNF11	43.0804	11.513	31.5674	-20.0543
EPS15	20.8539	7.20794	13.646	-6.43806
CDKN2C	234.157	228.245	5.91134	222.334
FAF1	10.0049	5.01121	4.99364	0.017574
BEND5	33.4653	22.1188	11.3465	10.7724
CMPK1	33.3028	16.5133	16.7895	-0.276153
EFCAB14	8.84974	2.31636	6.53337	-4.21701
MOB3C	22.9548	11.2171	11.7377	-0.520631
ATPAF1	26.0239	4.08142	21.9425	-17.8611
MKNK1	8.36027	4.39974	3.96052	0.439218
UQCRH	10.6951	2.63285	8.06224	-5.42939
LRRC41	16.4155	8.3138	8.10167	0.212128
POMGNT1	16.9891	2.12471	14.8644	-12.7397
PIK3R3	61.3315	30.0148	31.3168	-1.30202
MAST2	196.069	171.37	24.6996	146.67
AKR1A1	44.2894	22.829	21.4604	1.36856
PRDX1	21.7562	2.21259	19.5437	-17.3311
NASP	248.793	240.449	8.34402	232.105
UROD	20.3259	7.81916	12.5068	-4.68759
HECTD3	216.358	211.471	4.88634	206.585
EIF2B3	4.53215	0.513718	4.01843	-3.50472
TOE1	260.593	257.335	3.25833	254.077
TMEM69	8.19731	3.20906	4.98825	-1.77918
GPBP1L1	17.8048	10.8453	6.95952	3.88574
RPS8	29.3806	17.1136	12.267	4.8466
DMAP1	185.571	169.778	15.7931	153.985
ERI3	21.4429	6.67501	14.7679	-8.09289
TMEM53	67.5944	43.524	24.0704	19.4536
RNF220	7.97941	0.843807	7.1356	-6.2918
ATP6V0B	31.3335	11.82	19.5136	-7.69359
DPH2	7.78691	2.56904	5.21787	-2.64883
B4GALT2	15.9737	2.28647	13.6873	-11.4008
IPO13	72.4165	56.6381	15.7784	40.8597
ST3GAL3	62.7729	35.5132	27.2597	8.25351
KDM4A	20.6649	8.66917	11.9958	-3.3266
PTPRF	37.8877	9.53462	28.3531	-18.8185
TIE1	71.8285	52.7372	19.0913	33.6459
EBNA1BP2	10.881	1.04224	9.83874	-8.7965
HYI	61.225	46.0907	15.1343	30.9563
ELOVL1	4.77744	1.5009	3.27654	-1.77564
ZNF691	8.55748	2.39903	6.15845	-3.75942
SLC2A1	31.0619	7.72056	23.3414	-15.6208
YBX1	82.6511	72.786	9.86509	62.9209
SVBP	25.7239	2.52614	23.1978	-20.6716
C3H1orf50	70.4687	62.4962	7.97252	54.5237
P3H1	43.8595	27.8367	16.0228	11.8139
PPCS	56.2494	17.0332	39.2162	-22.1829
FOXJ3	21.2172	8.48687	12.7304	-4.2435
CITED4	19.334	4.05613	15.2779	-11.2218
CTPS1	24.2001	18.2269	5.97316	12.2538
NFYC	20.7517	6.64219	14.1095	-7.46733
SMAP2	60.4263	34.2928	26.1335	8.15931
ZMPSTE24	28.2785	8.15735	20.1211	-11.9638
RLF	45.7968	2.11083	43.686	-41.5752
PPT1	17.3098	3.25945	14.0503	-10.7909
CAP1	9.85474	3.22801	6.62673	-3.39872
TRIT1	17.9399	6.11427	11.8256	-5.71135
PPIE	8.03961	1.74783	6.29178	-4.54396
PABPC4	38.8989	8.04664	30.8522	-22.8056
NDUFS5	33.3692	10.7886	22.5806	-11.792
MSTRG.6756	427.496	408.086	19.4099	388.676
AKIRIN1	101.167	91.2229	9.94369	81.2792
SF3A3	23.9133	10.3356	13.5777	-3.24215
RRAGC	24.2521	12.306	11.946	0.360022
UTP11	2.26763	0.772237	1.4954	-0.723159
FHL3	60.2899	55.3086	4.9813	50.3273
GNL2	288.119	284.218	3.90121	280.316
YRDC	38.8676	15.5839	23.2837	-7.69974
MSTRG.6785	30.6611	14.1265	16.5346	-2.40812
ZC3H12A	10.1459	2.58963	7.55624	-4.9666
SNIP1	31.5053	12.1658	19.3394	-7.17358
MEAF6	21.996	7.18205	14.814	-7.6319
LSM10	15.4996	3.1703	12.3293	-9.15895
MRPS15	7.17427	1.46724	5.70703	-4.23979
STK40	5.39167	1.7711	3.62057	-1.84948
MAP7D1	42.7405	24.5196	18.2209	6.29869
TRAPPC3	24.2269	5.34517	18.8818	-13.5366
ADPRHL2	7.12166	2.52043	4.60124	-2.08081
EVA1B	38.7175	27.4548	11.2627	16.1921
THRAP3	27.1684	5.75906	21.4093	-15.6503
PSMB2	57.4684	24.4062	33.0622	-8.65594
AGO4	7.65939	1.16243	6.49695	-5.33452
NCDN	73.1667	45.7797	27.387	18.3927
KIAA0319L	59.9913	36.529	23.4623	13.0667
SFPQ	51.4572	40.966	10.4912	30.4748
SMIM12	40.1679	14.2282	25.9398	-11.7116
GJA4	82.3362	75.735	6.60125	69.1337
EFHD1	17.1435	5.18047	11.963	-6.78254
ATG16L1	8.20326	2.56104	5.64221	-3.08117
GIGYF2	27.7084	22.19	5.51839	16.6716
MSTRG.6909	89.8612	20.0208	69.8404	-49.8195
ARL4C	110.186	47.3553	62.831	-15.4757
LOC112445915	56.3573	11.539	44.8184	-33.2794
SH3BP4	11.7584	2.04631	9.71204	-7.66573
DGKD	129.273	109.688	19.5854	90.1023
ACKR3	53.5575	40.641	12.9165	27.7245
COPS8	68.5947	48.3545	20.2402	28.1143
AGAP1	8.73383	1.6215	7.11233	-5.49083
RAMP1	40.0781	28.4867	11.5914	16.8954
LOC101905228	92.3158	87.2761	5.03964	82.2365
UBE2F	18.83	12.3112	6.51875	5.79246
MSTRG.6981	58.1989	26.8942	31.3047	-4.41056
MSTRG.6982	22.9487	9.73451	13.2142	-3.47966
ILKAP	18.7209	5.87174	12.8491	-6.9774
MIR2416	8.18905	1.65853	6.53052	-4.87199
ASB1	15.7583	4.48924	11.2691	-6.77983
LRRFIP1	12.6743	2.19797	10.4763	-8.27831
TRAF3IP1	22.4169	15.508	6.90894	8.59908
NDUFA10	55.9256	18.196	37.7296	-19.5336
LOC107131293	19.3659	14.1208	5.24509	8.87576
AKAP17A	36.3684	16.9721	19.3962	-2.42409
COPS9	17.5028	4.49385	13.009	-8.51514
GPC1	48.2814	35.2419	13.0394	22.2025
DUSP28	30.4986	7.08385	23.4148	-16.3309
RNPEPL1	56.5402	46.3967	10.1435	36.2531
CAPN10	33.2639	9.93061	23.3333	-13.4027
MTERF4	3.23606	0.409958	2.8261	-2.41615
PPP1R7	12.9863	5.26041	7.7259	-2.4655
HDLBP	34.8922	24.5539	10.3383	14.2156
44076	40.6142	23.7543	16.8599	6.89433
BOK	13.1714	4.41273	8.75871	-4.34599
ING5	14.8643	5.6986	9.16566	-3.46706
THAP4	89.3062	82.9108	6.39535	76.5155
ATG4B	2.62173	0.491292	2.13043	-1.63914
DTYMK	26.4045	3.4316	22.9729	-19.5413
STK25	43.6292	19.9894	23.6398	-3.65045
PDCD1	32.4183	8.53333	23.885	-15.3517
D2HGDH	21.3658	3.67387	17.6919	-14.0181
GRB10	22.0957	10.1463	11.9494	-1.80306
CDK14	16.9668	2.22033	14.7464	-12.5261
MSTRG.7235	10.3561	2.16072	8.19543	-6.03471
MSTRG.7241	33.2088	5.04307	28.1657	-23.1226
GATAD1	6.25044	0.239149	6.01129	-5.77214
RBM48	114.714	109.987	4.72642	105.261
KRIT1	13.8994	2.82263	11.0768	-8.25415
ANKIB1	31.2395	19.4054	11.8341	7.5713
FAM133B	13.3618	3.22052	10.1413	-6.92074
CDK6	8.95019	2.64835	6.30184	-3.65348
CYP51A1	10.3751	2.89467	7.48047	-4.5858
TFPI2	21.557	18.8745	2.68248	16.1921
GNG11	29.877	13.3741	16.5029	-3.12879
BET1	23.0098	11.9907	11.0191	0.971563
VPS50	13.3189	1.49151	11.8274	-10.3359
COL1A2	45.083	13.0138	32.0692	-19.0554
CASD1	22.3682	9.8331	12.5351	-2.70202
SGCE	23.9714	5.09746	18.8739	-13.7764
PON3	49.7984	12.6551	37.1433	-24.4882
PDK4	64.5174	60.1845	4.33285	55.8517
PON2	18.9673	11.2821	7.68513	3.59699
SEM1	27.5719	5.71332	21.8586	-16.1453
SDHAF3	66.8782	47.5435	19.3347	28.2088
ASNS	5.62996	1.93482	3.69515	-1.76033
C1GALT1	21.5237	10.8047	10.719	0.085775
NDUFA4	33.1741	18.2006	14.9735	3.22706
PHF14	35.3364	16.0693	19.2671	-3.19776
RPA3	13.6306	2.40036	11.2303	-8.82991
UMAD1	11.7105	2.43046	9.28005	-6.84958
GLCCI1	92.827	36.0219	56.8051	-20.7832
ICA1	381.35	365.114	16.2357	348.878
SCIN	12.6676	2.48004	10.1876	-7.70758
TMEM106B	17.7274	2.7957	14.9317	-12.1361
MEOX2	96.4914	71.4964	24.995	46.5014
TSPAN13	12.313	6.46538	5.84758	0.617797
ANKMY2	13.5555	5.00023	8.55523	-3.555
BZW2	20.1173	2.9591	17.1582	-14.1991
AHR	24.8217	2.95963	21.862	-18.9024
SNX13	4.44602	2.44584	2.00018	0.445654
TWIST1	50.1424	10.7716	39.3708	-28.5992
TWISTNB	58.1388	11.425	46.7139	-35.2889
TOMM7	6.74404	1.21462	5.52942	-4.31481
FAM126A	16.467	1.09425	15.3728	-14.2786
CDCA7L	41.487	6.00597	35.4811	-29.4751
MALSU1	215.747	212.172	3.57524	208.596
GPNMB	136.49	101.871	34.6191	67.2518
KLHL7	22.0514	9.061	12.9904	-3.92943
NUPL2	417.063	405.394	11.6686	393.726
TRA2A	59.9946	21.8645	38.1301	-16.2656
CCDC126	44.5124	36.5245	7.98795	28.5365
SLC25A40	21.2703	4.4839	16.7864	-12.3025
CROT	31.4489	19.3914	12.0575	7.33382
ABCB1	7.27502	1.29761	5.97741	-4.6798
TMEM243	13.0558	4.17243	8.88333	-4.71089
SEMA3C	31.0604	11.4776	19.5828	-8.10522
GNAI1	22.4866	17.6081	4.87847	12.7296
TMEM60	11.0359	1.03543	10.0004	-8.96499
PTPN12	57.9572	37.6088	20.3484	17.2604
RSBN1L	20.6011	6.84868	13.7524	-6.90369
LOC100296900	132.548	59.7776	72.7703	-12.9927
ORC5	111.263	87.7707	23.4927	64.278
GSAP	63.0049	10.3634	52.6415	-42.2782
FGL2	22.0689	5.83687	16.232	-10.3952
FAM185A	35.1585	6.33625	28.8222	-22.486
ARMC10	2.75358	0.831575	1.92201	-1.09043
NAPEPLD	9.35787	2.48957	6.8683	-4.37873
PMPCB	23.0749	11.2222	11.8527	-0.630469
DNAJC2	54.7151	30.9051	23.81	7.0951
PSMC2	10.5785	2.73027	7.8482	-5.11793
KMT2E	36.0269	7.7285	28.2984	-20.5699
RINT1	23.8367	11.1554	12.6813	-1.52587
NAMPT	10.8561	3.91171	6.9444	-3.03268
ATXN7L1	8.88923	1.98215	6.90708	-4.92493
CCDC71L	32.4543	14.6175	17.8368	-3.21934
MSTRG.7687	327.293	325.054	2.23938	322.815
PRKAR2B	13.9532	7.77388	6.17935	1.59454
HBP1	10.1686	1.00075	9.16782	-8.16707
CBLL1	12.8502	2.09248	10.7578	-8.66528
DLD	40.1332	8.56933	31.5639	-22.9946
LAMB1	67.408	53.0195	14.3885	38.631
SFRP4	8.4276	2.4239	6.00369	-3.57979
EPDR1	26.7438	17.6008	9.14302	8.45777
STARD3NL	13.3866	2.3216	11.065	-8.7434
PNPLA8	19.1113	9.8956	9.21566	0.679936
CAPZA2	11.9472	3.64892	8.29826	-4.64934
ST7	50.4662	29.9283	20.5379	9.39034
CAV2	61.4951	55.3037	6.19147	49.1122
MET	32.1731	3.26933	28.9038	-25.6344
CAV1	78.3516	69.3691	8.98249	60.3866
TES	9.98096	4.63479	5.34617	-0.711376
MDFIC	60.5998	46.5621	14.0377	32.5244
BMT2	24.8236	18.4981	6.32548	12.1726
TMEM168	24.7485	4.07969	20.6688	-16.5892
ZNF277	15.5565	3.44953	12.107	-8.65748
IFRD1	15.9715	13.3213	2.65026	10.671
DNAJB9	23.6271	11.436	12.1911	-0.755152
THAP5	10.3585	2.71794	7.64057	-4.92262
ELMO1	82.8113	49.9979	32.8134	17.1845
EEPD1	73.7284	58.4165	15.3119	43.1046
HERPUD2	40.6478	30.2529	10.395	19.8579
44081	20.3887	3.26103	17.1277	-13.8667
RP9	7.06178	1.06702	5.99475	-4.92773
KBTBD2	31.7138	18.3767	13.3371	5.03963
LSM5	38.8785	14.016	24.8625	-10.8464
AVL9	69.2733	38.0045	31.2688	6.73569
NT5C3A	43.194	30.244	12.95	17.294
FKBP9	12.8537	4.16874	8.68498	-4.51624
AQP1	66.1298	52.7387	13.3911	39.3476
GARS	17.9718	3.96926	14.0025	-10.0333
GGCT	30.3954	10.1782	20.2172	-10.039
MTURN	70.5732	56.9791	13.5941	43.385
ZNRF2	46.9474	30.403	16.5444	13.8586
PLEKHA8	10.6207	1.84231	8.77842	-6.93611
FKBP14	34.0562	13.3585	20.6978	-7.3393
CHN2	96.0223	56.4538	39.5685	16.8853
HIBADH	48.7849	13.6684	35.1165	-21.4481
JAZF1	10.5477	0.699063	9.84863	-9.14957
TAX1BP1	10.8729	2.13003	8.7429	-6.61287
LOC100848443	19.3425	10.0276	9.3149	0.712663
SKAP2	10.6775	3.89727	6.78018	-2.88291
CYCS	44.5958	13.864	30.7319	-16.8679
MSTRG.8017	61.5116	26.2489	35.2627	-9.01378
CBX3	36.3769	11.5311	24.8458	-13.3147
HNRNPA2B1	14.3589	5.31685	9.04207	-3.72522
SRI	38.7937	20.9195	17.8741	3.04543
GTPBP10	14.3272	2.17602	12.1512	-9.9752
STEAP2	19.8015	2.05973	17.7417	-15.682
HUS1	33.8126	27.4114	6.40121	21.0102
IGFBP3	28.626	18.3484	10.2776	8.07088
RAMP3	11.419	6.48512	4.93389	1.55123
TNS3	19.7701	4.29318	15.477	-11.1838
TBRG4	62.5229	37.5024	25.0205	12.4818
PURB	188.908	184.155	4.75288	179.402
H2AFV	83.9244	39.6611	44.2634	-4.60232
PPIA	30.0869	9.31952	20.7674	-11.4478
CCM2	14.0704	7.14711	6.92333	0.223789
LOC100140586	33.1461	6.08329	27.0628	-20.9795
ZMIZ2	235.423	228.881	6.54194	222.339
LOC112446406	48.0099	12.8897	35.1202	-22.2305
TMED4	31.0743	16.4347	14.6396	1.79513
DDX56	36.4686	7.80734	28.6613	-20.8539
NUDCD3	76.0158	60.8881	15.1278	45.7603
YKT6	27.9651	18.0327	9.93234	8.10039
BLVRA	42.6078	30.2191	12.3888	17.8303
POLD2	10.4826	3.74846	6.73417	-2.98571
AEBP1	47.9533	39.3689	8.5844	30.7845
STK17A	76.9131	8.66672	68.2464	-59.5797
COA1	9.97512	3.1246	6.85052	-3.72591
MRPL32	82.0907	69.7954	12.2953	57.5001
PSMA2	32.4456	6.5345	25.9111	-19.3766
C4H7orf25	153.034	145.198	7.83617	137.361
RALA	11.7967	3.03299	8.7637	-5.7307
VPS41	20.7877	10.7488	10.0389	0.709949
SUGCT	88.3294	73.6222	14.7072	58.915
MPLKIP	4.25261	1.82179	2.43082	-0.609027
CDK13	70.0875	13.1393	56.9482	-43.8089
MSTRG.8182	70.0624	27.5123	42.55	-15.0377
LSM8	9.09911	3.36087	5.73824	-2.37737
TSPAN12	16.7167	8.34354	8.37313	-0.0295882
ING3	40.7021	21.6614	19.0407	2.62071
FAM3C	19.8473	10.0649	9.78237	0.282545
NDUFA5	34.6334	3.67759	30.9558	-27.2782
WASL	12.3774	1.47046	10.9069	-9.43647
MSTRG.8255	49.5268	10.8893	38.6375	-27.7482
ZNF800	74.1261	23.4909	50.6352	-27.1443
GCC1	32.7886	15.4059	17.3827	-1.9768
ARF5	39.5291	32.8947	6.63438	26.2603
SND1	23.2664	11.2664	12	-0.733556
RBM28	76.6056	25.5026	51.103	-25.6004
CALU	31.5678	5.55686	26.0109	-20.4541
ATP6V1F	60.9446	54.0819	6.86275	47.2191
SMO	43.5153	31.1201	12.3952	18.725
TNPO3	257.396	252.877	4.51847	248.359
TSPAN33	64.1224	36.7297	27.3926	9.33706
SMKR1	400.854	381.305	19.5488	361.756
AHCYL2	62.993	35.364	27.6289	7.73508
UBE2H	9.80712	1.66539	8.14172	-6.47633
ZC3HC1	38.1057	20.4451	17.6606	2.78449
KLHDC10	12.6027	1.68444	10.9182	-9.2338
TMEM209	52.3205	41.7878	10.5327	31.2551
CEP41	243.105	237.374	5.73084	231.644
PODXL	46.9036	32.5772	14.3264	18.2508
CHCHD3	32.0022	3.8719	28.1303	-24.2584
MKLN1	17.8117	5.28686	12.5248	-7.23795
EXOC4	19.8853	7.96581	11.9195	-3.95365
AKR1B1	33.3449	28.9444	4.40048	24.5439
BPGM	43.9195	34.9985	8.92104	26.0774
CALD1	34.6448	26.4038	8.24101	18.1628
WDR91	18.3709	7.21245	11.1584	-3.94595
CYREN	10.9208	2.5756	8.34522	-5.76962
TMEM140	43.6145	37.0686	6.54592	30.5227
MEST	23.2672	9.81746	13.4497	-3.63227
COPG2	15.3221	7.1485	8.17358	-1.02507
STMP1	9.38263	3.56159	5.82104	-2.25945
MTPN	19.5865	2.66653	16.92	-14.2535
PTN	8.41309	2.41675	5.99634	-3.57959
CREB3L2	8.88085	1.85974	7.02112	-5.16138
ZC3HAV1	75.5304	23.9292	51.6012	-27.672
TRIM24	353.661	341.926	11.7348	330.191
FMC1	32.0852	21.2109	10.8743	10.3365
LOC100337457	15.1184	3.58104	11.5373	-7.95629
LOC100300881	13.579	5.16942	8.40955	-3.24012
SLC37A3	40.6589	21.5745	19.0844	2.49006
PARP12	74.3276	32.9589	41.3687	-8.4098
KDM7A	19.7782	11.4968	8.28142	3.2154
MKRN1	205.347	201.568	3.77979	197.788
ADCK2	21.8718	7.1161	14.7557	-7.6396
MRPS33	15.7762	5.26977	10.5064	-5.23665
KIAA1147	52.1388	28.732	23.4067	5.32525
NDUFB2	5.57121	1.50161	4.0696	-2.56799
SSBP1	18.4029	5.83774	12.5651	-6.72738
AGK	14.0128	6.8176	7.19522	-0.377628
GSTK1	42.3265	16.0492	26.2773	-10.228
CASP2	51.789	23.1934	28.5956	-5.40218
ZYX	35.1252	23.3774	11.7478	11.6296
TCAF1	16.6706	1.91672	14.7539	-12.8371
CUL1	330.831	328.133	2.69816	325.435
LOC506408	16.0455	4.2029	11.8426	-7.63968
PDIA4	31.1806	7.51275	23.6679	-16.1551
ZNF212	253.69	249.989	3.70094	246.288
ZNF783	397.183	384.374	12.809	371.565
ZNF777	14.332	1.48885	12.8431	-11.3543
ZNF282	8.92133	1.73904	7.1823	-5.44326
ZNF746	34.0036	2.2588	31.7448	-29.486
LRRC61	46.4538	23.0695	23.3843	-0.314737
RARRES2	16.8694	4.03015	12.8392	-8.80908
REPIN1	48.9942	14.5017	34.4926	-19.9909
TMEM176B	27.8082	9.29148	18.5167	-9.22521
TMEM176A	23.7772	6.59321	17.184	-10.5908
KCNH2	40.319	9.64876	30.6703	-21.0215
ABCB8	68.6066	17.405	51.2015	-33.7965
CDK5	43.791	31.669	12.122	19.547
SLC4A2	13.3114	6.77824	6.53314	0.245094
FASTK	16.7009	10.1285	6.57239	3.55613
TMUB1	25.3548	9.18657	16.1682	-6.98166
AGAP3	37.1813	18.7679	18.4134	0.354444
ABCF2	331.506	327.413	4.09245	323.321
MIR671	2.00582	0.338603	1.66722	-1.32862
SMARCD3	40.9552	13.2491	27.7061	-14.457
RHEB	13.1632	1.49251	11.6707	-10.1781
NUB1	47.3384	39.7584	7.57997	32.1784
PRKAG2	11.1674	3.03061	8.13675	-5.10614
GALNT11	56.9798	47.933	9.04687	38.8861
PAXIP1	62.8562	34.0139	28.8422	5.17171
INSIG1	23.4859	15.5283	7.95758	7.57073
NOM1	39.0551	24.6	14.4552	10.1448
LMBR1	375.926	364.976	10.9508	354.025
UBE3C	191.32	184.9	6.41984	178.481
DNAJB6	30.9296	14.1471	16.7825	-2.63539
ESYT2	18.7495	5.56495	13.1846	-7.61961
MSTRG.8932	11.4044	2.53527	8.86915	-6.33388
RAB21	11.0498	1.35715	9.69266	-8.33551
TBC1D15	14.6781	4.62868	10.0494	-5.42071
ATXN7L3B	48.6724	20.251	28.4214	-8.17045
MSTRG.8961	53.3012	26.6416	26.6596	-0.0179949
THAP2	16.4603	7.32126	9.13904	-1.81778
PHLDA1	9.90859	1.85364	8.05495	-6.20131
GLIPR1	86.46	33.0588	53.4012	-20.3424
KRR1	9.47726	2.60341	6.87386	-4.27045
NAP1L1	35.0903	15.2687	19.8216	-4.55286
ZDHHC17	34.6621	11.8864	22.7757	-10.8894
CSRP2	5.32645	1.92836	3.39809	-1.46973
OSBPL8	28.0136	12.5529	15.4607	-2.90788
PAWR	10.0713	2.08706	7.98419	-5.89712
MSTRG.9018	40.8693	23.4848	17.3845	6.10025
PPP1R12A	14.9197	8.18477	6.73496	1.4498
CCDC59	303.689	301.338	2.35089	298.987
ACSS3	82.5386	64.7869	17.7517	47.0352
MSTRG.9083	50.9741	43.3906	7.58348	35.8071
DUSP6	44.3596	32.5632	11.7964	20.7669
ATP2B1	15.6484	4.47501	11.1734	-6.69836
C5H12orf29	16.1485	3.82391	12.3246	-8.50068
TMTC3	31.0249	11.865	19.1599	-7.29481
LUM	40.5735	24.6161	15.9574	8.65864
DCN	55.2712	36.7595	18.5117	18.2479
BTG1	51.6539	21.5799	30.074	-8.49411
UBE2N	306.926	301.738	5.18786	296.55
MRPL42	32.5873	27.0993	5.48793	21.6114
MSTRG.9166	27.8013	8.46299	19.3384	-10.8754
SOCS2	26.9262	16.7131	10.2131	6.50003
NDUFA12	63.3005	18.9294	44.3711	-25.4416
TMCC3	55.3474	23.6633	31.6841	-8.0208
CEP83	95.9821	84.9593	11.0228	73.9365
LOC100848598	440.273	422.135	18.138	403.997
EEA1	91.2885	66.5942	24.6943	41.9
NUDT4	23.0626	11.8446	11.218	0.626617
METAP2	93.5083	86.7116	6.79671	79.9148
PPP1R1A	100.476	89.0815	11.3943	77.6871
COPZ1	51.6247	18.5799	33.0448	-14.465
ITGA5	36.6628	8.55034	28.1125	-19.5622
MSTRG.9235	99.5193	56.2524	43.2669	12.9855
HNRNPA1	20.3351	8.99162	11.3435	-2.35187
CBX5	38.7199	17.6012	21.1187	-3.5175
SMUG1	9.00463	4.9676	4.03702	0.930579
ATP5MC2	11.1112	3.66901	7.44216	-3.77315
CALCOCO1	35.9629	20.0877	15.8752	4.2125
PFDN5	12.0352	0.715824	11.3194	-10.6036
C5H12orf10	205.611	201.791	3.8199	197.972
MFSD5	12.8391	4.52042	8.31866	-3.79824
RARG	29.3093	13.1601	16.1492	-2.98907
IGFBP6	39.6384	11.7667	27.8717	-16.105
ZNF740	40.0874	15.6613	24.4261	-8.76482
ATF7	36.5354	23.8404	12.695	11.1455
PCBP2	29.5773	15.496	14.0812	1.41481
TARBP2	10.3859	3.91247	6.47342	-2.56094
SP1	22.0713	9.18846	12.8828	-3.69434
KRT18	35.1917	8.2461	26.9456	-18.6995
KRT8	66.753	25.2762	41.4768	-16.2005
SPRYD3	23.3997	8.08534	15.3143	-7.22899
TNS2	89.2827	67.1374	22.1453	44.9922
EIF4B	24.0756	6.83481	17.2408	-10.406
ATG101	16.415	4.21055	12.2045	-7.99393
GRASP	75.6249	61.8092	13.8157	47.9935
ACVR1B	34.411	7.92412	26.4868	-18.5627
NR4A1	17.723	7.99972	9.72324	-1.72352
ACVRL1	34.5342	12.557	21.9772	-9.42023
SMAGP	34.3894	20.8571	13.5322	7.32493
DAZAP2	23.8155	8.41397	15.4015	-6.98754
LOC100296205	60.3708	29.763	30.6078	-0.844827
TFCP2	26.4445	3.55214	22.8923	-19.3402
CSRNP2	155.416	140.659	14.7571	125.902
LETMD1	26.1671	13.4288	12.7383	0.690518
ATF1	45.3604	20.0528	25.3076	-5.25474
DIP2B	31.1071	14.3877	16.7194	-2.33171
SLC11A2	13.0513	1.33564	11.7157	-10.3801
MSTRG.9431	12.2148	6.18639	6.02841	0.157982
MSTRG.9432	15.1726	5.38081	9.79179	-4.41098
METTL7A	23.9413	10.0822	13.8591	-3.77693
LARP4	36.1659	25.0871	11.0789	14.0082
MSTRG.9445	81.065	27.3467	53.7183	-26.3716
CERS5	9.78788	2.22779	7.56009	-5.33231
LOC104972400	24.3472	12.6404	11.7068	0.933618
RACGAP1	167.793	146.081	21.7114	124.37
BCDIN3D	23.0011	10.3787	12.6223	-2.24361
TMBIM6	34.2256	13.5513	20.6743	-7.12293
SPATS2	77.1794	66.4553	10.7241	55.7312
MCRS1	13.0032	6.51808	6.4851	0.0329826
LOC100141266	21.5854	17.1341	4.45122	12.6829
TUBA1A	20.8309	6.23584	14.5951	-8.35926
ARF3	28.5824	16.5079	12.0745	4.43347
FKBP11	31.7638	9.06757	22.6962	-13.6287
DDX23	35.0735	19.2578	15.8157	3.44208
CACNB3	29.3054	12.7412	16.5642	-3.82293
PRKAG1	3.13043	0.564412	2.56602	-2.00161
ADCY6	17.2703	1.3479	15.9224	-14.5745
MSTRG.9553	320.42	310.935	9.48511	301.45
CCNT1	20.0332	7.87307	12.1601	-4.28705
TMEM106C	57.165	30.7145	26.4505	4.26395
LOC101905514	30.8468	12.0719	18.775	-6.70309
ASB8	46.7747	42.3017	4.47298	37.8288
RAPGEF3	21.1932	8.91121	12.282	-3.37075
RPAP3	10.4014	5.34239	5.05902	0.28337
HDAC7	42.1299	12.7543	29.3756	-16.6213
SLC48A1	18.6258	3.31947	15.3063	-11.9868
AMIGO2	22.2745	9.40551	12.869	-3.46349
SLC38A2	5.52621	1.06525	4.46096	-3.39571
SLC38A1	45.7669	24.6866	21.0803	3.60636
ARID2	182.995	152.45	30.5452	121.904
SCAF11	47.9418	15.2165	32.7254	-17.5089
ANO6	24.2409	3.94221	20.2987	-16.3565
TMEM117	112.06	74.2164	37.8437	36.3727
TWF1	32.0898	4.01219	28.0776	-24.0654
IRAK4	22.9584	5.88484	17.0735	-11.1887
YAF2	5.59469	2.13587	3.45882	-1.32295
PPHLN1	12.5988	3.33726	9.26155	-5.92429
ZCRB1	15.7749	6.21505	9.55983	-3.34478
KCNMB4	34.8677	27.1004	7.76735	19.333
PTPRB	80.1416	11.6368	68.5048	-56.868
CNOT2	30.4509	12.3801	18.0708	-5.69074
CCT2	162.4	154.942	7.45833	147.484
YEATS4	45.3829	29.9476	15.4353	14.5123
FRS2	15.5734	7.29934	8.27408	-0.974739
LYZ	79.8982	19.3785	60.5198	-41.1413
CPSF6	55.3995	14.3896	41.0099	-26.6203
SLC35E3	2.42457	0.402427	2.02214	-1.61971
MDM2	38.3119	14.8389	23.4729	-8.634
RAP1B	76.8137	36.8301	39.9836	-3.15348
NUP107	46.2716	22.8665	23.405	-0.538482
DYRK2	53.583	24.4664	29.1166	-4.65021
CAND1	29.0623	9.74882	19.3135	-9.56468
LOC100848339	30.7039	9.554	21.1499	-11.5959
TMBIM4	47.4298	42.2857	5.14405	37.1417
LLPH	15.1557	5.68892	9.46675	-3.77783
IRAK3	17.4795	1.65411	15.8254	-14.1713
MSRB3	45.12	22.5757	22.5443	0.0313643
RASSF3	23.2948	9.49109	13.8037	-4.31263
GNS	19.9158	3.14631	16.7695	-13.6232
TBK1	7.40415	2.51825	4.88589	-2.36764
RXYLT1	220.315	214.798	5.51745	209.281
XPOT	16.3906	5.11777	11.2729	-6.1551
PPM1H	36.348	7.24204	29.106	-21.8639
MIRLET7I	9.86351	4.90001	4.96351	-0.0634962
MON2	11.8717	2.87508	8.99662	-6.12154
USP15	262.033	254.766	7.26727	247.498
ATP23	14.9187	1.85798	13.0607	-11.2027
CTDSP2	10.6176	3.9723	6.64535	-2.67306
TSFM	41.5713	10.5456	31.0257	-20.4801
METTL1	26.795	2.9619	23.8331	-20.8712
43899	35.6789	9.66065	26.0182	-16.3576
CDK4	22.182	11.749	10.4329	1.31613
TSPAN31	18.0097	6.79315	11.2165	-4.42337
OS9	18.2321	1.26272	16.9693	-15.7066
PIP4K2C	22.1469	14.8691	7.27773	7.5914
ARHGEF25	40.9516	24.599	16.3526	8.24648
DTX3	47.3995	16.7364	30.6631	-13.9267
DCTN2	24.9186	5.68802	19.2306	-13.5426
MBD6	16.1256	4.20247	11.9231	-7.72064
DDIT3	12.8929	1.88711	11.0058	-9.11867
MARS	7.21354	1.61281	5.60072	-3.98791
NDUFA4L2	50.911	37.336	13.575	23.7611
SHMT2	32.5674	15.524	17.0434	-1.51939
R3HDM2	4.93329	2.30525	2.62804	-0.322783
STAT6	14.8568	1.0299	13.8269	-12.797
NAB2	16.2503	1.93125	14.319	-12.3878
LRP1	80.8829	12.5569	68.326	-55.7691
PTGES3	12.5859	4.78871	7.79716	-3.00845
PRIM1	14.0614	8.97431	5.08709	3.88722
ATP5F1B	52.7625	19.6482	33.1143	-13.4662
BAZ2A	8.43231	2.95241	5.4799	-2.5275
RBMS2	19.8945	2.37713	17.5174	-15.1403
MSTRG.9992	10.9836	2.23925	8.74438	-6.50513
LOC107132490	14.1558	0.746428	13.4094	-12.663
CNPY2	14.0107	6.12739	7.88333	-1.75594
COQ10A	66.6608	44.5133	22.1475	22.3658
ESYT1	48.2571	35.6894	12.5677	23.1217
ZC3H10	5.31788	1.11006	4.20782	-3.09776
PA2G4	71.7095	13.3221	58.3874	-45.0654
ERBB3	57.9281	17.45	40.4781	-23.0281
RPS26	21.0424	8.21797	12.8244	-4.60646
RAB5B	1.9344	0.222808	1.71159	-1.48878
ANKRD52	9.50329	1.00866	8.49463	-7.48597
NABP2	91.8536	73.3623	18.4912	54.8711
RNF41	17.9988	4.29917	13.6997	-9.40048
SMARCC2	16.1363	5.68648	10.4499	-4.76337
MYL6	23.2058	15.232	7.97373	7.2583
PYM1	9.31234	3.21114	6.1012	-2.89006
CDK2	67.0429	11.4024	55.6405	-44.2382
DGKA	251.572	207.983	43.5889	164.394
CD63	17.5009	3.84395	13.657	-9.81304
DNAJC14	54.742	49.5686	5.17338	44.3952
ORMDL2	8.68918	2.12077	6.56841	-4.44764
GDF11	88.8075	66.9015	21.906	44.9954
BLOC1S1	35.7499	7.23803	28.5119	-21.2738
ITGA7	55.5199	9.72826	45.7916	-36.0633
SNRPF	22.796	7.32268	15.4733	-8.15062
LTA4H	13.3158	6.67243	6.64339	0.0290386
ELK3	44.7631	20.6886	24.0745	-3.38586
CDK17	12.0211	0.884345	11.1367	-10.2524
NEDD1	34.4541	12.6871	21.767	-9.07993
TMPO	62.2701	30.9527	31.3174	-0.364741
SLC25A3	36.2299	11.0522	25.1777	-14.1255
IKBIP	4.6115	0.495681	4.11582	-3.62014
UHRF1BP1L	19.1882	15.0019	4.18624	10.8157
ACTR6	6.21692	1.2175	4.99942	-3.78193
SCYL2	199.019	190.525	8.49411	182.031
ARL1	35.6765	23.2426	12.4339	10.8087
CHPT1	25.7114	7.07485	18.6365	-11.5617
GNPTAB	16.8395	7.65072	9.18882	-1.5381
WASHC3	53.6422	50.4458	3.19637	47.2494
NUP37	56.3841	44.5552	11.8289	32.7263
IGF1	21.8905	5.57104	16.3195	-10.7484
NT5DC3	58.9232	34.3108	24.6125	9.69833
GLT8D2	56.3019	11.3139	44.988	-33.6741
HSP90B1	24.0624	10.8054	13.257	-2.45156
C5H12orf73	13.3395	4.05623	9.28328	-5.22705
TDG	35.602	8.19465	27.4073	-19.2127
CHST11	18.3121	4.35685	13.9552	-9.59838
TXNRD1	19.0706	3.933	15.1376	-11.2046
EID3	308.632	299.04	9.5922	289.448
HCFC2	189.511	177.606	11.9052	165.7
NFYB	38.7093	11.3338	27.3755	-16.0417
C5H12orf45	12.6116	7.18407	5.42757	1.7565
WASHC4	41.194	24.7313	16.4627	8.26863
APPL2	9.9611	5.96389	3.9972	1.96669
CKAP4	13.5859	7.45746	6.12842	1.32904
NUAK1	30.0029	7.88663	22.1163	-14.2297
C5H12orf75	31.9698	22.7893	9.18054	13.6087
TCP11L2	30.9618	18.5703	12.3915	6.17876
POLR3B	29.7717	11.4839	18.2878	-6.80396
PWP1	48.3485	33.8139	14.5346	19.2792
TMEM263	20.4366	12.3142	8.1224	4.1918
RTCB	9.63546	5.78702	3.84843	1.93859
MSTRG.10374	30.4859	9.4655	21.0204	-11.5549
FBXO7	60.881	50.3504	10.5306	39.8198
TIMP3	26.6916	13.3834	13.3082	0.075157
LARGE1	32.1558	9.73059	22.4252	-12.6946
HMOX1	26.569	14.2924	12.2766	2.0158
TOM1	39.9843	20.1644	19.8199	0.344481
MCM5	79.8563	16.0589	63.7974	-47.7385
TXN2	32.3002	9.82352	22.4766	-12.6531
MYH9	58.6609	32.2278	26.4332	5.79459
EIF3D	28.5393	6.05102	22.4883	-16.4373
LOC518495	54.2058	30.5053	23.7004	6.8049
IFT27	155.679	143.329	12.35	130.979
TST	33.6455	9.84135	23.8041	-13.9628
MPST	18.8605	2.42789	16.4326	-14.0047
C1QTNF6	14.0548	8.03546	6.01929	2.01617
RAC2	118.34	58.0132	60.3272	-2.31393
MFNG	71.8421	64.5528	7.28929	57.2635
ALG10	18.7703	6.25135	12.5189	-6.26758
YARS2	20.1042	4.68148	15.4227	-10.7412
DNM1L	9.81643	3.5797	6.23673	-2.65703
SINHCAF	32.8247	9.18452	23.6402	-14.4557
DENND5B	28.1008	4.8898	23.211	-18.3212
TMTC1	59.406	33.9801	25.4259	8.55416
ERGIC2	15.4995	8.30278	7.19671	1.10606
CCDC91	49.9998	45.4151	4.58477	40.8303
STK38L	8.49969	1.77957	6.72011	-4.94054
MED21	4.57658	0.564361	4.01222	-3.44786
TM7SF3	27.3255	7.75388	19.5716	-11.8177
KLHL42	24.0122	15.9682	8.04404	7.92411
FGFR1OP2	38.4847	16.0926	22.3921	-6.29947
INTS13	37.3198	5.46281	31.857	-26.3942
SSPN	55.6486	15.8999	39.7487	-23.8488
BHLHE41	66.3398	22.9872	43.3526	-20.3653
KRAS	15.9218	4.2808	11.641	-7.36023
RASSF8	241.869	233.862	8.00716	225.855
ITPR2	52.9176	24.7655	28.1521	-3.38664
ETFRF1	10.2461	7.33715	2.90896	4.42819
ETNK1	13.2718	4.48852	8.78329	-4.29477
CMAS	36.1401	15.7387	20.4014	-4.66271
C2CD5	37.2551	12.6844	24.5706	-11.8862
KCNJ8	40.5346	21.1874	19.3472	1.84025
LDHB	9.62169	3.92596	5.69573	-1.76977
GOLT1B	20.8343	11.397	9.43734	1.95965
RECQL	3.97713	1.08549	2.89164	-1.80614
PYROXD1	9.33534	3.56576	5.76958	-2.20382
AEBP2	30.36	5.30546	25.0545	-19.7491
PLEKHA5	24.9799	12.171	12.8089	-0.637976
MGST1	8.56447	1.3237	7.24077	-5.91707
DERA	14.6863	1.07692	13.6094	-12.5325
STRAP	15.8778	9.74567	6.13215	3.61352
RERG	11.065	2.8881	8.17693	-5.28882
ARHGDIB	94.3019	57.8595	36.4423	21.4172
MGP	34.0354	20.4911	13.5443	6.94679
EPS8	18.236	14.6856	3.55042	11.1351
WBP11	327.706	325.089	2.61681	322.472
H2AFJ	20.3654	5.30897	15.0565	-9.74749
EMP1	8.09594	3.78845	4.30749	-0.51904
PLBD1	14.8998	5.97867	8.9211	-2.94243
ATF7IP	33.6733	11.1055	22.5678	-11.4623
HEBP1	39.6555	28.9064	10.749	18.1574
APOLD1	67.3162	58.848	8.46815	50.3799
DDX47	11.3278	3.79047	7.53737	-3.7469
CDKN1B	42.3772	2.98819	39.389	-36.4008
CREBL2	26.1129	4.33512	21.7778	-17.4427
MANSC1	38.521	23.4452	15.0758	8.36945
DUSP16	17.5569	5.27187	12.285	-7.01316
BORCS5	35.2935	14.4049	20.8886	-6.48376
LRP6	63.0203	8.83156	54.1888	-45.3572
ETV6	39.1298	14.3032	24.8267	-10.5235
SMIM10L1	60.8981	33.987	26.9111	7.07586
YBX3	91.3217	24.4478	66.8739	-42.4261
MAGOHB	45.6012	19.8102	25.791	-5.98075
MSTRG.10805	77.0858	25.9561	51.1297	-25.1736
GABARAPL1	47.1631	36.2442	10.9189	25.3252
A2M	7.26341	2.49519	4.76822	-2.27303
M6PR	44.2099	16.9175	27.2924	-10.3749
MSTRG.10863	16.3046	12.4858	3.81882	8.667
MFAP5	72.102	32.4382	39.6638	-7.22564
FOXJ2	34.0166	6.60237	27.4142	-20.8118
SLC2A3	94.8886	72.5625	22.3261	50.2364
NECAP1	67.0709	42.7634	24.3075	18.456
PEX5	39.6583	33.5356	6.12274	27.4128
C1S	42.7253	25.3792	17.3461	8.03302
LPCAT3	13.4642	2.27245	11.1918	-8.9193
EMG1	25.9196	3.64712	22.2724	-18.6253
PHB2	37.8215	6.20619	31.6153	-25.4091
PTPN6	82.1592	46.3443	35.8149	10.5295
C5H12orf57	17.3777	5.87321	11.5045	-5.63127
SPSB2	5.43915	2.1715	3.26765	-1.09615
TPI1	86.9826	77.3959	9.58661	67.8093
USP5	54.9509	42.6135	12.3374	30.2761
PTMS	26.916	8.1979	18.7181	-10.5202
MLF2	14.7435	4.20516	10.5383	-6.33315
COPS7A	25.4615	9.95096	15.5105	-5.55958
ING4	12.9391	2.07749	10.8616	-8.78416
LOC112446759	37.8423	14.4698	23.3725	-8.90265
GAPDH	83.9476	78.2529	5.69467	72.5582
MRPL51	41.923	9.69914	32.2238	-22.5247
VAMP1	83.5637	57.4154	26.1483	31.2671
TAPBPL	93.2918	48.4623	44.8295	3.63284
LTBR	17.9297	5.45491	12.4748	-7.01992
CD9	10.0577	1.99624	8.06142	-6.06518
TNFRSF1A	57.4354	40.2999	17.1355	23.1644
NDUFA9	36.7964	6.8708	29.9256	-23.0548
TIGAR	20.7503	13.2691	7.48114	5.788
CCND2	10.7622	4.78936	5.97286	-1.1835
TSPAN11	15.3179	6.40427	8.91362	-2.50935
TSPAN9	46.0325	21.2819	24.7506	-3.46863
TULP3	11.57	4.19478	7.37526	-3.18048
FKBP4	42.7645	30.3023	12.4622	17.8401
WASHC1	289.34	277.853	11.4872	266.366
RHNO1	104.105	89.0221	15.0826	73.9395
MSTRG.11099	13.8947	1.95506	11.9396	-9.98457
KDM5A	52.2234	12.1328	40.0905	-27.9577
ADIPOR2	50.8621	47.5412	3.32087	44.2203
FBXL14	69.867	36.1026	33.7644	2.33817
WNK1	63.0631	44.9778	18.0853	26.8925
RAD52	12.1841	8.55281	3.6313	4.9215
IL17RA	43.0807	20.0488	23.0319	-2.98309
HDHD5	50.1016	11.2248	38.8768	-27.652
DCP1B	305.865	301.648	4.21722	297.431
ATP6V1E1	39.9466	19.7132	20.2335	-0.520312
BCL2L13	38.8745	17.9914	20.8831	-2.89171
BID	21.2979	3.2529	18.045	-14.7921
LOC112446844	17.9603	1.50694	16.4533	-14.9464
CDC42EP1	7.40929	1.74219	5.6671	-3.92492
SH3BP1	115.077	45.3262	69.7503	-24.4241
MSTRG.11174	14.6887	8.41714	6.27156	2.14558
PDXP	51.3011	24.4992	26.8019	-2.30269
LGALS1	29.1965	11.2492	17.9473	-6.6981
NOL12	53.6453	18.6621	34.9832	-16.3211
TRIOBP	57.8123	45.2521	12.5602	32.6919
MIR658	13.1347	6.69849	6.43622	0.262277
EIF3L	31.9019	10.8906	21.0113	-10.1208
GCAT	42.9988	11.9501	31.0487	-19.0986
MICALL1	7.70643	1.20393	6.5025	-5.29857
POLR2F	17.9252	11.7243	6.20089	5.52345
MAFF	57.9687	46.6143	11.3544	35.2599
TMEM184B	10.7281	0.335862	10.3922	-10.0563
CSNK1E	46.9127	22.4427	24.47	-2.02733
KDELR3	10.9099	2.87227	8.03766	-5.16539
DDX17	41.9356	8.81326	33.1224	-24.3091
CBY1	53.9884	46.9665	7.02195	39.9445
DNAL4	103.309	94.0992	9.2097	84.8895
CBX6	27.3738	7.41498	19.9588	-12.5439
CBX7	27.0754	12.2344	14.8411	-2.60669
TOMM22	16.3326	4.9351	11.3975	-6.46242
SUN2	22.329	3.27226	19.0568	-15.7845
JOSD1	7.70698	1.38157	6.32541	-4.94385
GTPBP1	26.3734	17.1166	9.2568	7.85981
RPL3	20.1828	7.85166	12.3311	-4.47945
SYNGR1	25.909	3.14193	22.7671	-19.6251
TAB1	8.45468	0.971456	7.48323	-6.51177
RPS19BP1	42.3555	3.49006	38.8654	-35.3754
MIEF1	168.06	162.407	5.65374	156.753
ATF4	25.7173	10.9271	14.7902	-3.86301
ADSL	41.3755	1.40156	39.9739	-38.5724
TNRC6B	22.8061	4.87157	17.9345	-13.0629
SLC25A17	35.7251	27.2657	8.45944	18.8062
RBX1	24.2266	12.8634	11.3633	1.5001
ST13	25.5217	20.2343	5.28739	14.9469
XPNPEP3	66.9405	50.6743	16.2662	34.4081
SGSM3	33.7843	2.35548	31.4288	-29.0733
MKL1	3.73917	0.398052	3.34112	-2.94307
TEF	23.7047	3.04677	20.6579	-17.6112
ZC3H7B	57.6651	31.98	25.6851	6.29488
PMM1	46.9469	26.6069	20.34	6.26684
TOB2	14.0754	3.12492	10.9504	-7.82552
ACO2	55.3509	7.84066	47.5102	-39.6695
PHF5A	49.8021	21.8057	27.9963	-6.19061
POLR3H	21.5447	8.86843	12.6763	-3.80787
SNU13	25.1651	5.75188	19.4132	-13.6613
MIR1281	33.5697	31.9995	1.57014	30.4294
L3MBTL2	20.5942	4.5555	16.0387	-11.4832
RANGAP1	331.504	321.964	9.54035	312.424
DESI1	47.1727	16.6044	30.5683	-13.9639
XRCC6	47.4795	44.7074	2.77204	41.9354
CENPM	50.2835	9.22395	41.0596	-31.8357
NAGA	26.0352	14.4882	11.547	2.94116
SMDT1	25.6503	6.29935	19.351	-13.0517
NDUFA6	211.01	206.323	4.68723	201.636
CCDC134	4.15232	2.31721	1.83511	0.482102
CYP2D14	63.1004	32.7218	30.3786	2.34325
TCF20	72.3014	32.4168	39.8845	-7.46769
MIR2442	40.4236	19.011	21.4126	-2.40166
RRP7A	21.5064	5.39769	16.1087	-10.711
POLDIP3	43.9856	35.1818	8.80388	26.3779
CYB5R3	41.0096	7.54829	33.4613	-25.913
ARFGAP3	19.6029	9.91307	9.68979	0.22328
A4GALT	297.076	285.364	11.7122	273.652
PACSIN2	20.6681	2.95657	17.7115	-14.755
MCAT	86.4839	77.2181	9.26573	67.9524
TSPO	20.1601	7.167	12.9931	-5.82611
TTLL1	47.1477	17.4919	29.6558	-12.164
TTLL12	9.47508	1.65319	7.82189	-6.1687
PARVB	146.598	117.501	29.0969	88.4038
SAMM50	11.9268	1.07171	10.8551	-9.78341
PRR5	13.1253	2.59342	10.5319	-7.9385
NUP50	318.104	315.439	2.66525	312.774
KIAA0930	25.1509	19.0333	6.11763	12.9156
FAM118A	358.716	350.245	8.47109	341.774
FBLN1	32.5115	8.81555	23.696	-14.8804
ATXN10	30.855	8.09399	22.761	-14.667
PPARA	53.3499	38.6862	14.6638	24.0224
CDPF1	1.52647	0.204878	1.32159	-1.11671
TTC38	80.4532	52.4816	27.9716	24.51
TRMU	18.6249	9.53558	9.08929	0.446286
CERK	31.6964	23.7891	7.90724	15.8819
GRAMD4	15.4396	2.98411	12.4555	-9.47141
TBC1D22A	24.3462	4.50087	19.8453	-15.3444
BRD1	334.507	327.089	7.41861	319.67
CRELD2	110.6	101.393	9.20667	92.1864
ZBED4	80.6405	33.9587	46.6817	-12.723
ALG12	27.3441	13.9816	13.3624	0.619214
PIM3	3.08651	1.29029	1.79622	-0.505933
LOC787550	36.5443	17.7095	18.8348	-1.12525
PLXNB2	20.8569	6.77965	14.0772	-7.2976
TRABD	15.1522	3.10595	12.0463	-8.94033
SELENOO	90.1794	76.6093	13.5701	63.0393
LMF2	15.8956	2.83415	13.0615	-10.2273
NCAPH2	7.42024	1.47041	5.94983	-4.47942
SCO2	21.5029	1.79647	19.7065	-17.91
MSTRG.11578	29.251	15.1273	14.1237	1.0036
PPP6R2	220.231	203.923	16.3078	187.615
SBF1	16.6003	3.50665	13.0937	-9.58703
ARSA	12.7479	4.83486	7.913	-3.07814
RABL2B	18.2595	14.3457	3.91379	10.4319
NAF1	9.53845	1.85999	7.67846	-5.81847
BBS7	348.148	330.18	17.9678	312.212
ANXA5	49.4687	41.4553	8.0134	33.4419
EXOSC9	60.5223	54.9483	5.574	49.3743
PDE5A	14.7948	8.01326	6.78156	1.2317
METTL14	39.4419	10.3287	29.1132	-18.7845
LOC100847143	12.7625	0.96404	11.7984	-10.8344
C6H4orf3	8.42461	4.03666	4.38795	-0.351292
USP53	9.37849	1.20545	8.17304	-6.96759
SYNPO2	43.3771	24.6759	18.7013	5.97463
SEC24D	27.0745	16.8023	10.2722	6.53017
CAMK2D	13.7708	4.21964	9.55113	-5.33148
LARP7	9.47984	3.26209	6.21774	-2.95565
FAM241A	51.6447	40.4373	11.2074	29.2299
TIFA	156.071	69.2722	86.7993	-17.5271
AP1AR	19.1881	10.3932	8.79494	1.59823
ELOVL6	43.6266	25.9736	17.6529	8.3207
CFI	85.7911	30.7879	55.0032	-24.2153
GAR1	54.1402	10.9586	43.1817	-32.2231
PLA2G12A	6.12698	2.73032	3.39667	-0.66635
MCUB	24.4064	12.9601	11.4462	1.51389
SEC24B	14.2762	4.76346	9.5127	-4.74924
OSTC	36.7668	5.09351	31.6733	-26.5798
RPL34	14.1295	8.90366	5.22583	3.67783
HADH	29.7461	15.465	14.2811	1.18397
PAPSS1	32.3875	21.155	11.2325	9.92254
AIMP1	16.6452	6.49258	10.1526	-3.66004
TBCK	22.7525	4.86393	17.8886	-13.0246
MSTRG.11836	25.4783	11.213	14.2653	-3.05225
INTS12	283.096	279.066	4.02934	275.037
PPA2	25.2895	3.44639	21.8432	-18.3968
BDH2	76.1057	67.3267	8.77905	58.5476
CISD2	23.3707	5.5975	17.7732	-12.1757
MANBA	32.8318	27.1429	5.68897	21.4539
MSTRG.11889	96.9569	48.0834	48.8735	-0.790089
PPP3CA	27.158	5.92085	21.2372	-15.3163
DDIT4L	17.7039	8.71286	8.99103	-0.278171
H2AFZ	63.0324	11.1168	51.9157	-40.7989
EMCN	54.7276	37.9627	16.7649	21.1978
DNAJB14	23.1718	5.99073	17.1811	-11.1904
LAMTOR3	10.7369	0.779326	9.95757	-9.17824
ADH5	9.19987	2.66094	6.53894	-3.878
METAP1	40.5668	12.5292	28.0376	-15.5084
EIF4E	13.8347	6.00192	7.83277	-1.83085
LOC614785	14.0862	5.42829	8.65792	-3.22963
TSPAN5	24.4526	9.5607	14.8919	-5.33119
RAP1GDS1	49.1553	13.6483	35.5071	-21.8588
PDLIM5	18.5223	13.8134	4.70889	9.10454
LOC509118	30.5428	10.1491	20.3937	-10.2446
TIGD2	18.377	10.1558	8.22122	1.93461
FAM13A	13.1802	1.32957	11.8507	-10.5211
HERC3	4.96452	0.823999	4.14052	-3.31652
NAP1L5	85.3492	31.4962	53.853	-22.3568
PPM1K	86.3484	72.7976	13.5508	59.2468
PYURF	18.1055	4.81052	13.295	-8.48445
PKD2	23.0363	3.73385	19.3025	-15.5686
SPP1	9.68606	4.03038	5.65568	-1.6253
LAP3	57.8792	52.1909	5.6883	46.5026
ABCG2	28.0922	20.1772	7.91498	12.2622
MED28	3.3041	0.954078	2.35002	-1.39594
MSTRG.12062	34.6344	13.0126	21.6218	-8.60923
ADGRA3	17.6439	4.17653	13.4674	-9.29083
DHX15	91.1693	50.4928	40.6765	9.8163
SEPSECS	86.8406	51.0819	35.7587	15.3232
SOD3	32.6415	16.7862	15.8552	0.93102
CCDC149	12.2781	8.07609	4.202	3.87409
PI4K2B	41.6761	2.98971	38.6863	-35.6966
ANAPC4	37.2575	13.6171	23.6404	-10.0234
SMIM20	17.4583	8.04329	9.41505	-1.37177
RBPJ	18.2788	7.52459	10.7542	-3.22959
STIM2	12.1196	2.32178	9.79778	-7.476
RELL1	16.179	8.50469	7.67426	0.830425
PGM2	15.2961	2.82106	12.4751	-9.654
KLF3	15.1456	3.75589	11.3897	-7.63384
TBC1D1	135.634	130.984	4.65017	126.334
FAM114A1	10.3471	1.22743	9.11969	-7.89226
KLHL5	35.5447	14.2647	21.2801	-7.01543
WDR19	13.2081	3.1939	10.0142	-6.82033
RFC1	40.9236	22.6785	18.2451	4.43333
RPL9	8.84538	3.38807	5.45731	-2.06924
LIAS	54.9126	39.1402	15.7725	23.3677
UGDH	41.95	21.2014	20.7486	0.452705
SMIM14	18.4931	8.41082	10.0823	-1.67148
UBE2K	22.0541	6.15559	15.8985	-9.74287
PDS5A	68.7715	34.6724	34.0991	0.573239
APBB2	27.3984	12.6631	14.7353	-2.07226
TMEM33	39.5012	26.173	13.3282	12.8449
SLC30A9	46.4865	13.2109	33.2756	-20.0648
UCHL1	94.7823	45.0872	49.6951	-4.60783
GNPDA2	4.19328	1.5086	2.68468	-1.17607
COMMD8	49.7944	20.8696	28.9248	-8.05526
NIPAL1	28.2685	13.6377	14.6308	-0.993072
SLAIN2	222.201	217.809	4.39104	213.418
OCIAD2	24.3626	2.17578	22.1868	-20.0111
OCIAD1	17.8213	4.73859	13.0827	-8.34414
SGCB	37.4762	11.1069	26.3693	-15.2624
DCUN1D4	26.0163	17.9199	8.09639	9.82355
RASL11B	7.61649	0.937649	6.67884	-5.74119
[truncated: 6,359 more rows]

## Sheet: Table S13
Table S13.The identified Hub gene in tissue-specific module (Top5%).
Module	Specific-tissue	Gene symbol	kWithin
Lightyellow	Seminal vesicle	GATA2	40.8877
		PLA2G7	40.3081
		SLCO2A1	39.6242
		CCL2	34.4578
		RNF113A	34.2986
		SMARCA1	33.4347
		FAM84A	31.2896
Pink	Longissimus dorsi	PARVB	117.501
		ENO3	112.273
		SNTA1	110.373
		TMEM38A	105.13
		RTN2	102.599
		PLPP7	102.261
		TCAP	100.233
		FEM1A	95.2871
		SLC16A5	92.5274
		GYS1	90.4539
		PPP1R1A	89.0815
		MSTRG.17269	88.5355
		DUSP15	86.0503
		MCRIP2	85.4944
		BIN1	81.5882
		KEAP1	80.2787
		LOC616200	78.4714
		ZNF358	78.3678
Darkorgange	Lung	TMCC3	23.6633
		ICAM1	18.4932
		CALCRL	17.1434
		CEMIP2	16.592
Grey60	Cartilago articularis	MSTRG.17428	53.4121
		COL5A1	49.1731
		MT1A	46.4664
		SNAI1	45.6628
		MSTRG.509	43.8748
		CRTAP	41.2145
		PRELP	40.7404
		SNAI2	39.9238
Darkgreen	Liver	SHMT1	45.9188
		MSTRG.40523	42.5925
		SMCR8	36.7234
		HSD17B11	33.1582
		CYP2D14	32.7218
		SC5D	32.1943
		ETNK2	31.8858
		GATM	31.7065
		CFI	30.7879
		ACADL	30.1338
		HACL1	29.8036
		DHRS7	28.3575
Purple	Pineal body	EID2	76.6927
		AP3M2	75.7457
		LRP12	70.7332
		ATP1B2	63.2397
		MSTRG.9235	56.2524
		PCP4	54.873
		B3GALT2	54.8609
		BBS1	54.6851
		ZCCHC18	54.4252
		LRP11	53.9558
		GCH1	53.3094
		LYSMD2	52.5721
		MSTRG.29485	52.4623
		ATP6V1B2	51.8625
		PLEKHB2	50.8755
		MSTRG.19422	50.0983
		MLLT11	50.0589
White	Hypophysis	HSPA13	8.76426
		GBE1	2.59576
		BBX	1.01978
Darkturquoise	Spleen	IL10RA	21.3184
		LOC618737	20.8122
		FCGR3A	20.3751
		MSTRG.6909	20.0208
		LYZ	19.3785
Turquoise	Testis	MSTRG.2244	474.309
		KIZ	470.884
		SAMD4A	442.4
		WFDC3	440.982
		REEP6	431.476
		LOC100848598	422.135
		TRIM37	412.714
		MSTRG.6756	408.086
		NUPL2	405.394
		IFT52	401.659
		NCKIPSD	397.641
		FANCF	396.894
		RAB3IL1	396.579
		PROCA1	392.971
		FANCL	389.907
		POMT2	388.37
		HAUS6	387.555
		C25H7orf43	386.822
		RRP1B	385.783
		ZNF783	384.374
		SMKR1	381.305
		VRK3	376.526
		TEX30	373.647
		NEDD4L	372.871
		PSME4	370.289
		ZNF18	368.471
		PDE7A	367.888
		ICA1	365.114
		LMBR1	364.976
		CDK5RAP2	362.334
		INTS6	361.436
		MTA3	360.708
		GIN1	359.444
		ZNF584	359.173
		ZC3H8	358.609
		MSTRG.14071	358.5
		HYLS1	357.705
		PDCD11	357.646
		DDX20	357.322
		ZNF451	356.77
		ZBTB45	353.593
		PKNOX1	351.174
		FAM118A	350.245
		TPGS2	348.627
		RNF6	347.975
		COIL	345.727
		NUP62	344.13
		FASTKD2	343.629
		ZC3H3	342.918
		XPO5	342.802
		ZSWIM7	342.572
		THAP7	341.938
		TRIM24	341.926
		RANBP9	340.906
		SAP130	340.882
		MSTRG.33479	340.793
		NUFIP1	339.484
		KNSTRN	339.451
		YPEL1	339.005
		SDAD1	338.676
		RB1CC1	336.761
		MSTRG.24666	335.905
		RABEPK	335.505
		SPATA20	334.004
		MSTO1	332.749
		LIG3	331.027
		BBS7	330.18
		BCKDK	328.92
		PPM1G	328.605
		CUL1	328.133
		LIN37	327.749
		REV1	327.589
		ABCF2	327.413
		BRD1	327.089
		FGFR1OP	326.843
		RUVBL1	326.669
		RNF25	326.62
		CLPB	326.369
		CARNMT1	325.785
		WBP11	325.089
		MSTRG.7687	325.054
		CYB5D2	323.966
		LYAR	323.343
		MTIF3	323.326
		NVL	323.192
		PIAS2	322.763
Cyan	Thyroid	NCOA7	22.6597
		CPQ	21.6469
		DENND1A	21.2463
		ST6GAL1	20.3907
		EPDR1	17.6008
		ERO1B	17.2718
		EPB41L5	16.8071
		AFAP1L2	16.6602
		SLC30A4	16.1014
Green	Renal cortical	MSTRG.48606	114.145
		AK4	111.304
		PM20D1	108.573
		CLTRN	104.889
		GPNMB	101.871
		TMLHE	101.042
		QPRT	100.85
		PTER	95.9008
		FAM149A	94.762
		ALDH4A1	91.0189
		SLC7A7	90.7759
		GPC4	90.6284
		EHHADH	90.5947
		GPR89A	90.0726
		ACBD4	87.727
		PC	87.0672
		ALDH6A1	86.4948
		PCK2	86.0926
		AADAT	86.0343
		ACADM	85.1352
		CRYZ	84.6363
		DAB2	84.4632
		RAB40B	83.9189
Darkgrey	Nasal mucosa	ZNF623	16.5508
		TRAF3IP1	15.508
		CAPS	13.5126
		HS3ST1	13.2911
Red	Cerebellum	NKIRAS1	73.2538
		FAXC	70.3894
		NSG1	67.7368
		MSTRG.39820	62.813
		CHN1	62.5803
		FLYWCH1	62.0521
		LOC100296900	59.7776
		VAMP1	57.4154
		THAP8	56.7509
		GPM6A	56.5494
		CHN2	56.4538
		ALDOC	54.5055
		PPP2R5B	52.7319
		NSF	51.9522
		STXBP1	51.3627
		VAMP2	50.0378
		ELMO1	49.9979
		CA11	49.4488
		ZNF428	48.8928
Magenta	Medulla oblongata	FEZ1	75.6524
		TMEM117	74.2164
		TTYH2	71.5967
		PKP4	70.7972
		SCD5	68.8706
		GDF11	66.9015
		SYT11	65.8146
		TBC1D12	61.7453
		LOC100848507	60.744
		PLEKHB1	58.8696
		APLP1	58.0739
		CADM4	57.9096
		WDR48	57.8228
		TP53INP2	57.1279
		CLASP2	57.1009
		MTURN	56.9791
		CLIP2	56.5418
		ANKRD40	55.9826
Orange	Antiprostate	SLC12A2	17.0288
		B4GALT3	13.2012
		SLC16A11	11.0035
		PRSS23	8.53808
