# Supplementary material for: Transcriptional atlas analysis from multiple tissues reveals the expression specificity patterns in beef cattle
Source: BMC Biol. 2022 Mar 29;20:79. doi: 10.1186/s12915-022-01269-4 (PMC8966188; doi:10.1186/s12915-022-01269-4)
Supplement: Supplementary file 11 — Additional file 11: Table S14. Tissue-specific module transcription factor analysis. Table S15. Cross-species conservation of HKGs, TSGs, HUBGs and full genes set. Table S16. The expression level of cattle full genes set, HKGs, TSGs and HUBGs in mammals. Table S17. Identification of DEGs between beef and dairy cattle. Table S18. Functional annotation (for Top10) and pathway enrichment (for Top10) analysis of DEGs identified in six tissues between beef and dairy cattle. [file 12915_2022_1269_MOESM11_ESM.xlsx]

## Sheet: Table S14
Table S14. Tissue-specific module transcription factor analysis.
Tissue_module	Transcription factor	AUC	NES	ClusterCode	Target genes
Muscle_Pink	HCFC1	0.0696781	3.92997	T1	TFEB,PANK4,PSMD11,NARFL,SCRIB,ZNF444,ARFRP1,MAF1,ALKBH4,STRADB,UCKL1,DNLZ,KLHDC3,TNFRSF12A,HCFC1R1,AP2S1,RTN2,TRMT2A,TMEM11,MGRN1,FEM1A,MRPS34,MAP3K10
Muscle_Pink	PBX3	0.0653378	3.53782	T2	ARFRP1,GAPDH,HCFC1R1,FIBP,STUB1,TPM1,TNFRSF12A,SPSB3,TPI1,MAF1,PHPT1,SLC25A25,SCRIB,SLC25A42,ADSSL1,UBE2M,B3GALT4,ATG9A,DNASE1L1,MRPS34,LYNX1,HRAS,NFE2L1,ALKBH5,HSPB6,FASTK,ARFGAP2,MRPL53,ENO3,EHBP1L1,EIF1,PPP1R14B,NDUFS8,FLII,STARD7,UCKL1,EPN1,ATF4,AKT1S1,RTN4,ZNF768,STK11,COPS7A,ALDOA,PLEC,TMEM161A,FARSA,PSKH1,SLC25A11,PGK1,FBXW4,SYNGR2,HSPB1,IDH3G,FBXW5,TMUB1,SCN1B,DEAF1,FBXO31,PDE4A,ZNF865,B3…
Muscle_Pink	NFKB1	0.0631676	3.34175	T3	MKNK2,ERAL1,PLEC,NFIC,MAP2K2,CCDC124,PANK4,PHPT1,SYNGR2,WDTC1,CARM1,HSPBP1,SMTNL2,EPN1,MRPL14,NEURL2,UCKL1,PDE4A,KEAP1,EEFSEC,CENPB,ORAI1,TBRG4,SLC16A5
Muscle_Pink	JUND	0.0618665	3.2242	T4	ENO3,TNFRSF12A,SCRIB,TPI1,HCFC1R1,GAPDH,FIBP,TPM1,SCN1B,ADSSL1,PLEC,POLG,B3GALT4,PHPT1,SYNGR2,DNASE1L1,GET4,ZFAND5,RTN4,AKT1S1,FAM53C,MAF1,EPN1,ZNF787,ARFRP1,ALDOA,EIF1,ATF4,ZNF219,ATP2A2,REPIN1,MBD3,MGRN1,DDX54,RHBDD3,DPP9,B3GAT3,STUB1,DMWD,MOB2,UBE2M,FBXW5,DEAF1,MLST8,MRPL40,SPSB3,NDUFS7,STARD7,MRPL53,LDHA,SLC25A11,TIMM17B,SYNPO,KEAP1,AP2S1,DNLZ,MRPS26,ALKBH5,ZNF768,PPP1R14B
Muscle_Pink	KLF3	0.0607839	3.12639	T5	STK11,PLEC,EIF1,HCFC1R1,TNFRSF12A,TPI1,STUB1,MRPS34,TMUB1,FASTK,RTN4,ALDOA,MKNK2,PIN1,PRR5,PDLIM2,DPP9,NFE2L1,STIM1,HRAS,UBTD1,TBRG4,SLC25A34,ZNF213,SLC16A5,UCKL1,FLII,STRADB,ZNF771,PPP1R14B,DAG1,CENPB,NDUFB11,NARFL
Liver_Darkgreen	HNF4G	0.0879693	6.29602	T1	AHCY,GAMT,ACAA1,IDH1,ERBB2,APOM,ISOC1,ETNK2,ACSL5,DHRS3,VPS54,PANK1,C3,MTUS1,STAP2,SLC35D1,UGDH,SCP2,ATOX1,IQGAP2,EPHX2,CYP27A1,CFB,ECHS1,KLHDC2,KHK,RAB32,GLYCTK,RNASE4,GALT,SIGMAR1,HSD17B4,NIPSNAP1,IL1R1,RBP4,COMT,GATM,ALAD,GRTP1,TSKU,GCHFR,ASL,AMACR,FURIN,PTPN23,PTGR1,INSIG2,CYB5A,ACAT2,RNF128,HINT2,SORD,DHCR24,SLC25A20,ISOC2,HSD17B11,AEN,TTR,HMGCS1,ALDH5A1,THOP1,CAT,SPON2,PSAT1,SOD1,DMD,ABCD4,…
Liver_Darkgreen	SREBF1	0.0879027	6.29001	T2	LSS,SQLE,ACAT2,MMAB,DHCR24,ELOVL5,HMGCS1,IDI1,EBP,NSDHL,NADSYN1,DHCR7,CYB5A,GLO1,TMEM97,INSIG2,MGST1,PANK1,CENPQ,NAT9,DBI
Liver_Darkgreen	HNF4A	0.0759224	5.20801	T3	ECHS1,VPS54,AHCY,ERBB2,ACAA1,CFB,C3,PANK1,IDH1,ISOC1,UGDH,IQGAP2,CYP27A1,ETNK2,SLC35D1,EPHX2,GAMT,GALT,SIGMAR1,RAB32,DHRS3,KLHDC2,RBP4,APOM,RNASE4,GLYCTK,IL1R1,PTPN23,ALAD,COMT,GCHFR,MTUS1,ACSL5,STAP2,HMGCS1,NIPSNAP1,HSD17B11,PSAT1,ASL,AMACR,THOP1,GRTP1,ABCD4,CYB5A,ATOX1,PQLC1,TSKU,INSIG2,DHCR24,ACADL,HSD17B4,KHK,CBR1,RNF128,GATM,SPON2,ALDH5A1,CES2,FAH,SCP2,ISOC2,DECR1,SRSF5,SOD1,EBP,TTR,GSTT1,AC…
Liver_Darkgreen	HNF4A	0.0748716	5.11311	T3	VPS54,ECHS1,AHCY,ACAA1,DHRS3,C3,KLHDC2,ERBB2,CFB,UGDH,IQGAP2,PANK1,ISOC1,IDH1,IL1R1,SLC35D1,CYP27A1,GLYCTK,EPHX2,APOM,RNASE4,ALAD,RBP4,RAB32,GCHFR,MTUS1,ETNK2,GALT,SIGMAR1,GAMT,DHCR24,ACSL5,PSAT1,KHK,PTPN23,NIPSNAP1,HSD17B11,TSKU,ABCD4,CYB5A,INSIG2,HINT2,GATM,ATOX1,GRTP1,SPON2,ASL,STAP2,HMGCS1,COMT,ACADL,THOP1,SCP2,ALDH5A1,HSD17B4,LGALS8,CFI,MYO1B,AMACR,PQLC1,CES2,DECR1,FURIN,CBR1,IGFBP2,SLC25A20…
Liver_Darkgreen	HNF4G	0.0714529	4.80435	T1	VPS54,ISOC1,ACAA1,AHCY,ALAD,C3,ERBB2,ECHS1,SLC35D1,SCP2,CFB,RAB32,STAP2,ETNK2,CYP27A1,EPHX2,DHRS3,ATOX1,KHK,GAMT,ACSL5,PANK1,KLHDC2,RNASE4,IDH1,IL1R1,MTUS1,SLC25A20,UGDH,IQGAP2,GRTP1,GLYCTK,PTPN23,SORD,APOM,PTGR1,HSD17B4,IFNGR2,NIPSNAP1,GATM,ABCD4,SOD1,GCHFR,RNF128,SIGMAR1,GALT,DHCR24,HMGCS1,COMT,INSIG2,TSKU,TTR,ISOC2,ACOT8,VKORC1,CYB5A,SPON2,EBP,ACAT2,CBR1
Liver_Darkgreen	SREBF2	0.0644156	4.16878	T4	HMGCS1,IDI1,SQLE,TMEM97,DHCR7,NADSYN1,LSS,MMAB,DHCR24,ACAT2,GLO1
Liver_Darkgreen	HDAC2	0.0608045	3.84265	T5	GAMT,MTUS1,ZNF503,AHCY,CYB5A,DHRS3,ERBB2,IDH1,IQGAP2,CYP27A1,ALDH5A1,IL1R1,FURIN,ACSL5,CYP4V2,ETNK2,HIBADH,UGDH,VPS54,APOM,C3,ELOVL5,UGP2,HSD17B4,RNASE4,CFB,RBP4,GATM,DHCR24,APPL1,ACSL1,STEAP2,DHRS1,KHK,ZADH2,SLC35D1,PSMC3,SLC25A20,CES2,SCP2,PLIN3,NADSYN1,DHCR7,TTR,HSD17B11,RAB32,GNG5,IFNGR2,DCXR,ISOC1,MYO1B,MCFD2,EPHX2,SDC2,PQLC1,SQLE,IGFBP4,GLYCTK,TMEM97,CHPT1,GCHFR,PRMT7,TACC1,COMT,ALAD,RNF128…
Liver_Darkgreen	EP300	0.058555	3.63948	T6	IL1R1,DHCR24,ERBB2,AHCY,C3,ACSL5,RNASE4,GATM,HSD17B4,IDH1,ETNK2,FURIN,DHRS3,MTUS1,CYP27A1,ACAA1,INSIG2,ZNF503,TTR,CFB,PANK1,IFNGR2,RBP4,KLHDC2,VPS54,APOM,TECR,IQGAP2,RNF128,GAMT,CHPT1,PSMC3,TACC1,GALT,SIGMAR1,SQLE,ALDH5A1,PLIN3,ALAD,HSD17B11,SLC35D1,ELOVL5,GNG5,PSAT1,CYB5A,LGALS8,DMD,EPHX2,ADK,ISOC1,MYO1B,HMGCS1,UGDH,GLYCTK,ADI1,KHK,PTPN23,NIPSNAP1,SLC25A20,COMT,CDC37L1,ACAT2,EBPL,CPT2,STEAP2,TSK…
Liver_Darkgreen	CEBPB	0.0579112	3.58134	T7	DBI,FURIN,RBP4,HSD17B11,KHK,C3,IL1R1,KLHL24,CYB5A,ISOC1,SLC35D1,ETNK2,HSD17B4,UGP2,IDH1,CHPT1,GATM,DHCR24,SLC25A20,SPON2,RNASE4,GALT,SIGMAR1,PSAT1,PANK1,ABHD14B,COMT,AHCY,DHCR7,EBPL,DECR1,RAB32,TACC1,MIA2,IGFBP4,AMACR,ACSL5,RNF128,ACADL,DBT,SHPK,ALAD,ERBB2,NSDHL,CYP27A1,DHRS3,KLHDC2,PCTP,CPOX,CAT,IFNGR2,C1S,DHRS12,THOP1,APOM,BRI3,TSKU,INSIG2,ACAA1,ALDH5A1,SCP2,ISOC2,TTR,HINT2,ADK,CBR1,GUSB,DHRS1,…
Liver_Darkgreen	SREBF1	0.0574672	3.54124	T2	HMGCS1,IDI1,NSDHL,DHCR7,NADSYN1,SQLE,MMAB,ACAT2,POLR2B,RAP2C
Liver_Darkgreen	CEBPB	0.0569344	3.49312	T7	DBI,IL1R1,FURIN,C3,KHK,HSD17B11,RBP4,ETNK2,SLC35D1,HSD17B4,DHCR24,IDH1,CYB5A,SLC25A20,ISOC1,ACSL5,CHPT1,GATM,TACC1,SPON2,RNF128,UGP2,KLHL24,DHCR7,RNASE4,GALT,SIGMAR1,MIA2,EBPL,PANK1,COMT,RAB32,PSAT1,SHPK,CYP27A1,DHRS3,AHCY,ALDH5A1,ALAD,HINT2,MCFD2,MTUS1,THOP1,IGFBP4,IFNGR2,AMACR,TSKU,CDC37L1,ERBB2,DECR1,ABHD14B,CFB,MGST1
Liver_Darkgreen	ZEB1	0.056853	3.48577	T8	CYB5A,INSIG2,MRS2,IFNGR2,ACSL5,DHCR7,NADSYN1,ALDH5A1,MTUS1,VPS54,AHCY,SCP2,C3,LGALS8,CFI
Liver_Darkgreen	SP4	0.0562832	3.43431	T9	STAP2,APOM,UPF2,AP3M1,ADK,ISOC2,SRD5A1,SHPK,RDH10,ADI1,KCTD5,UGP2,TECR,DCXR,ATF5,IDH1,VPS28,UGDH,ARL4D,LPCAT3,FOXRED1,PCID2,NIPSNAP1,IDI1,GSTZ1,CROT,NAT9,SMCR8,ASB6,RIC8A,GAMT,APPL1,HIBADH,KLHL24,NADSYN1,DHCR7,GCHFR,ALDH16A1
Liver_Darkgreen	GLIS1	0.0559206	3.40156	T10	IDH1,MAP3K5,GCHFR,SCP2,RGS16,CYP4V2,DECR1,PTPN23,ZNF503,DHRS7,CROT,PSAT1,ISOC1,GALT,SIGMAR1,NADSYN1,DHCR7,SORD,PCTP,ABHD10
Liver_Darkgreen	FOXA2	0.0528127	3.12087	T11	ERBB2,IL1R1,RNASE4,AHCY,MTUS1,GATM,FURIN,CYP27A1,DHCR24,ACSL5,DHRS3,TTR,INSIG2,LGALS8,IGFBP4,KLHDC2,VPS54,RBP4,RNF128,CFB,ACAA1,HIBADH,PSMC3,CPOX,ALDH16A1,DBI,GLYCTK,IFT20,HACL1,ALAD,APOM,CDC37L1,C3,PANK1,ALDH5A1,HSD17B11,ELOVL5,ATOX1,SLC25A20,IQGAP2,SLC35D1,EBPL,GCAT,CYB5A,CBR1,RBM17,NIPSNAP1,PSAT1,AMACR,BRI3,PTPN23,EPHX2,GLO1,ADI1,IDH1,STEAP2,FBXO28,SLC25A16,UGP2,CAT,ZNF503,DMD,DHCR7,FAH,KHK,PT…

## Sheet: Table S15
Table S15. Cross-species conservation of HKGs, TSGs, HUBGs and full genes set.
Species	HKG orthologs		TSG orthologs		HUBGs orthologs		Orthologs of all genes
	Count	Ratio(%)	Count	Ratio(%)	Count	Ratio(%)	Count	Ratio(%)
Cattle	2654	100	467	100	237	100	12588	100
Human	2345	88.3572	334	71.5203	194	81.8565	9322	74.0547
Mouse	2372	89.3745	337	72.1627	190	97.9381	9287	73.7766
Rat	2354	88.6963	331	70.8779	188	98.9474	9206	73.1331
Dog	2301	86.6993	334	71.5203	187	99.4681	9110	72.3705
Chicken	1932	72.7958	247	52.8908	152	81.2834	7544	59.9301
Fly	1229	46.3075	61	13.0621	51	33.5526	3253	25.8421
Worm	1025	38.6209	69	14.7752	46	90.1961	2729	21.6794
Yeast	491	18.5004	10	2.14133	20	43.4783	1087	8.63521
P value	0.0014872		0.000339572		0.00030738		N/A

## Sheet: Table S16
Table S16. The expression level of cattle full genes set, HKGs, TSGs and HUBGs in mammals.
Species	Average expression level				CV of expression level
	All genes	HKGs orthologs	TSGs	HUBGs	All genes	HKGs orthologs	TSGs	HUBGs
Cattle	2.25	4.63	1.58	2.13	0.97	0.35	1.37	0.84
Human	1.08	5.18	NA	NA	2.27	0.45	NA	NA
Mouse	1.18	4.92	NA	NA	3.9	0.54	NA	NA
Rat	1.33	3.94	NA	NA	3.49	0.57	NA	NA
Dog	1.62	5.48	NA	NA	3.16	0.48	NA	NA

## Sheet: Table S17
Table S17. Identification of DEGs between beef and dairy cattle.
DEGs Between tissues (Between species)	Beef VS Dairy cattle
	DEGs	Up	Down
Brain	375	220	155
Heart	321	193	128
Lung	209	109	100
Muscle	403	214	189
Liver	293	151	142
Testis	521	356	165

## Sheet: Table S18
Table S18. Functional annotation (for Top10) and pathway enrichment (for Top10) analysis of DEGs identified in six tissues between beef and dairy cattle.
Tissues	Term	ID	Category	P-Value	FDR	Genes
Brain	structural constituent of ribosome	GO:0003735	GO_MF	1.0206e-12	3.77623e-10	RPL5, RPL30, SLC25A3, RPL12, RPLP1, MRPL41, RPS19, RPL18A, RPS18, RPLP2, RPL35, RPL37, MRPL9, RPS11, RPS10, RPL21, RPS5, RPS6, RPL13A, MRPL28, RPS26, RPS28, RPS29, FAU, RPL26, RPS21, RPS23
	translation	GO:0006412	GO_BP	3.21221e-10	3.77434e-07	RPL5, RPL30, SLC25A3, RPL21, RPL12, RPS5, RPS6, RPL13A, RPS26, MRPL41, RPS28, RPL18A, RPS19, RPS29, RPS18, RPL35, RPL37, MRPL9, FAU, RPS11, RPS21, RPS23
	poly(A) RNA binding	GO:0044822	GO_MF	2.53159e-09	4.68344e-07	EIF4A1, RPL30, DDX5, VCP, RPL12, HNRNPU, TXN, GPATCH8, MRPL41, PNN, LGALS1, RPS19, RPL18A, RPS18, RACK1, KIF1C, MRPL9, RPS11, HNRNPA0, ABT1, SRRM2, PNISR, HSPA8, PRPF38B, EIF1AX, RPS6, PRRC2C, MRPL28, RSRC2, DNM1, NSA2, RPS28, SON, LAS1L, THRAP3, HNRNPH1, HNRNPF, ZNF638, EIF3G, EIF3H, SRSF5, FAU, RPL26, SRSF6, SUGP2, TNRC6A, RPS23, EIF4G1
	cytosolic small ribosomal subunit	GO:0022627	GO_CC	1.00497e-08	2.79383e-06	RPS26, RPS28, RPS19, RPS29, RPS18, RPS5, RPS6, RPS11, RPS21, RPS10, RPS23
	extracellular exosome	GO:0070062	GO_CC	2.09923e-07	2.91793e-05	RAB3B, EIF4A1, RPL30, SLC25A3, RPLP1, PDCD5, MAGEF1, PRKAG1, ADIRF, RIMS2, GOLGA4, LGALS1, RPS19, RPS18, RACK1, SDF4, PTGDS, RPS11, SKP1, DUSP3, SSR4, RPS5, APOA1, PRKCA, MIF, RHOF, COMMD7, SDHB, DNM1, EEF1G, DNAJC3, PSMA3, DNAJC7, THRAP3, FAM20A, RPL26, PLPP3, PVALB, CD44, ARL8B, CD63, DDX5, VCP, NDRG3, SAR1A, CNP, RPL12, MGST3, ABHD6, TXN, NDRG2, TTR, PCBP1, COX2, SLIT2, GSTM3, HSPA8, RARRES2, …
	mitochondrial respiratory chain complex I	GO:0005747	GO_CC	6.55649e-07	6.07568e-05	NDUFB8, NDUFS7, NDUFA12, NDUFAB1, NDUFB2, NDUFA1, NDUFC1, ND1, ND2, ND5
	NADH dehydrogenase (ubiquinone) activity	GO:0008137	GO_MF	6.05271e-06	0.0007465	ND6, NDUFB8, NDUFS7, NDUFA12, NDUFAB1, ND1, ND2, ND5
	membrane	GO:0016020	GO_CC	6.42934e-06	0.000446839	EIF4A1, RPL30, DDX5, CNP, RPL12, PRKAG1, ARHGDIG, HNRNPU, RASD2, PNN, RPS19, RPL18A, RPS18, PCBP1, SDF4, COX2, ATP6V0E2, RPS11, RPS5, RPS6, PRRC2C, SYNGR3, PAICS, MAPK8IP1, MED28, EEF1G, RPS26, CLIP1, DNAJC7, LAS1L, HNRNPH1, ARPC3, GNAQ, HNRNPF, SERBP1, BCL2, CD9, EIF3H, RPL26, ARL8B, RPS23, EIF4G1
	cytosolic large ribosomal subunit	GO:0022625	GO_CC	8.38204e-06	0.000466041	RPL5, RPL30, RPL18A, RPL12, RPLP1, RPLP2, RPL35, RPL13A, RPL37, RPL26
	respiratory chain	GO:0070469	GO_CC	1.19833e-05	0.000555227	ND6, UQCRQ, COX2, CYTB, ND2, ND5
	Ribosome	bta03010	KEGG_PATHWAY	1.20607e-15	2.21916e-13	RPL5, RPL30, RPL12, RPLP1, RPS19, RPL18A, RPS18, RPLP2, RPL35, RPL37, MRPL9, RPS11, RPS10, RPL21, RPS5, RPS6, RPL13A, MRPL28, RPS26, RPS28, RPS29, FAU, RPL26, RPS21, RPS23
	Oxidative phosphorylation	bta00190	KEGG_PATHWAY	1.61536e-09	1.48613e-07	ND6, NDUFB8, COX8B, NDUFA12, NDUFB2, NDUFA1, COX7A2, NDUFC1, SDHB, NDUFS7, UQCRQ, NDUFAB1, COX2, ND1, CYTB, ATP6V0E2, ND2, ND5, LHPP
	Parkinson's disease	bta05012	KEGG_PATHWAY	3.97695e-08	2.4392e-06	ND6, NDUFB8, COX8B, GPR37, NDUFA12, NDUFB2, NDUFA1, COX7A2, NDUFC1, SDHB, NDUFS7, UQCRQ, NDUFAB1, COX2, ND1, CYTB, ND2, ND5
	Huntington's disease	bta05016	KEGG_PATHWAY	4.10066e-07	1.8863e-05	NDUFB8, COX8B, NDUFA12, NDUFB2, NDUFA1, COX7A2, NDUFC1, SOD2, SDHB, SOD1, NDUFS7, UQCRQ, GNAQ, NDUFAB1, POLR2F, COX2, CYTB, DNAL1
	Alzheimer's disease	bta05010	KEGG_PATHWAY	2.03568e-06	7.49129e-05	CALM, NDUFB8, COX8B, NDUFA12, NDUFB2, NDUFA1, COX7A2, NDUFC1, SDHB, PPP3R1, NDUFS7, UQCRQ, GNAQ, NDUFAB1, COX2, CYTB, MAPT
	Non-alcoholic fatty liver disease (NAFLD)	bta04932	KEGG_PATHWAY	1.24694e-05	0.000382394	NDUFB8, COX8B, NDUFA12, NDUFB2, PRKAG1, NDUFA1, COX7A2, NDUFC1, SDHB, NDUFS7, UQCRQ, NDUFAB1, MLX, COX2, CYTB
	Spliceosome	bta03040	KEGG_PATHWAY	0.000600284	0.0157789	HSPA8, PRPF38B, RBM25, DDX5, ZMAT2, PCBP1, HNRNPU, SRSF5, SRSF6, HSPA1A
	Protein processing in endoplasmic reticulum	bta04141	KEGG_PATHWAY	0.00138864	0.0319386	DNAJC3, HSPA8, VCP, SSR4, SAR1A, SAR1B, SSR3, BCL2, DDOST, HSPA1A, SKP1
	Legionellosis	bta05134	KEGG_PATHWAY	0.00162343	0.0331902	EEF1G, HSPA8, VCP, SAR1A, SAR1B, HSPA1A
	MAPK signaling pathway	bta04010	KEGG_PATHWAY	0.0117937	0.217005	CACNB1, HSPA8, PPP3R1, DUSP3, RAPGEF2, PRKCA, PTPN7, MAPT, MAPK8IP2, MAPK8IP3, HSPA1A, MAPK8IP1
Heart	structural constituent of ribosome	GO:0003735	GO_MF	2.37244e-19	6.99869e-17	RPL30, MRPS15, RPL10, RPL12, RPLP0, RPS27L, RPL7, RPS4X, RPS19, RPS18, RPLP2, RPL35, RPS2, RPL37, MRPL9, RPS27A, RPS11, RPS10, RPS9, RPL21, RPS5, RPS6, MRPL28, MRPS18C, RPS26, RPS28, RPS29, SLC25A30, FAU, RPL26, RPS21, RPS23
	cytosolic small ribosomal subunit	GO:0022627	GO_CC	7.89814e-18	2.1404e-15	RPS9, RPS5, RPS6, RPS27L, MRPS18C, RPS4X, RPS26, RPS28, RPS19, RPS29, RPS18, RPS2, RPS27A, RPS11, RPS21, RPS10, RPS23
	poly(A) RNA binding	GO:0044822	GO_MF	1.50133e-15	2.21446e-13	RPL30, RPLP0, RPL7, RPS19, SNRPD2, RPS18, SNRPD1, RACK1, UBAP2L, MRPL9, RPS11, TNS1, SRRM2, ZC3H10, PNISR, RPS9, ANXA2, EIF1AX, PABPC4, RPS6, YWHAZ, TUFM, SRRM1, NSA2, PKM, DDX39B, SRSF2, RPL26, SRSF6, FKBP3, VCP, AHNAK, RPL12, TXN, FLNB, ZNF106, MAP4, RPS27A, SPTBN1, HSPA9, HSPA8, JUN, RBPMS, MRPL28, RPS28, LSM6, HNRNPF, EIF3G, ZYX, UBE2O, EIF3H, FAU, EIF4G1, RPS23
	translation	GO:0006412	GO_BP	6.18143e-14	6.06399e-11	RPL30, MRPS15, RPL10, RPL12, RPS27L, RPS4X, RPS19, RPS18, RPL35, RPS2, RPL37, MRPL9, RPS27A, RPS11, RPS9, RPL21, RPS5, RPS6, RPS26, RPS28, RPS29, SLC25A30, FAU, RPS21, RPS23
	mitochondrial respiratory chain complex I	GO:0005747	GO_CC	9.24803e-10	1.25311e-07	NDUFB8, NDUFA5, NDUFA12, NDUFS6, NDUFAB1, NDUFS4, NDUFB2, NDUFA1, NDUFC1, ND1, ND2, ND5
	focal adhesion	GO:0005925	GO_CC	2.07926e-09	1.87826e-07	RPL30, AHNAK, RPL12, SYNPO2, RPLP0, NEXN, RPL7, RPS19, RPS18, DAG1, FLNB, PGM5, FLNC, RPS2, RPS11, TNS1, NUP214, HSPA9, HSPA8, RPS9, ANXA1, RPS5, YWHAZ, RPS29, ARPC3, ZYX
	extracellular exosome	GO:0070062	GO_CC	9.13456e-08	6.18867e-06	RPL30, COX4I1, RPLP0, PDCD5, ADIRF, ETFA, GPT, RPL7, RPS19, SNRPD2, FAM162A, RPS18, NAPRT, RACK1, TNFSF10, DAG1, PTGDS, RPS11, SPTAN1, PGM1, SKP1, RPS9, ANXA1, ANXA2, ANXA3, GPX3, RPS5, YWHAZ, SDHB, TUFM, PSMA3, PKM, SYPL1, SRSF2, PSME2, UBE2V1, HAGH, RPL26, CD63, VCP, AHNAK, SAR1A, CCDC25, RPL12, MGST3, TXN, PSMA7, ACAT1, LMAN1, LDHA, UBB, COX2, FLNB, RPS2, MAP4, RPS27A, CD300LG, SPTBN1, HSPA9, …
	NADH dehydrogenase (ubiquinone) activity	GO:0008137	GO_MF	1.16542e-07	1.146e-05	ND6, NDUFB8, NDUFA5, NDUFA12, NDUFAB1, NDUFS4, ND1, ND2, ND5
	respiratory chain	GO:0070469	GO_CC	1.94681e-07	1.05517e-05	ND6, UQCRQ, COX2, COX1, CYTB, ND2, ND5
	hydrogen ion transmembrane transport	GO:1902600	GO_BP	3.28724e-06	0.00161239	COX7B, COX8B, UQCRQ, COX4I1, COX2, COX1, COX7A2, CYTB
	Ribosome	bta03010	KEGG_PATHWAY	1.29023e-22	2.45144e-20	RPL30, MRPS15, RPL10, RPL12, RPLP0, RPS27L, RPL7, RPS4X, RPS19, RPS18, RPLP2, RPL35, RPS2, RPL37, MRPL9, RPS27A, RPS11, RPS10, RPS9, RPL21, RPS5, RPS6, MRPL28, MRPS18C, RPS26, RPS28, RPS29, FAU, RPL26, RPS21, RPS23
	Oxidative phosphorylation	bta00190	KEGG_PATHWAY	2.33937e-14	2.2224e-12	ND6, NDUFB8, COX7B, COX8B, NDUFA5, NDUFA12, COX4I1, NDUFB2, NDUFA1, COX7A2, NDUFC1, SDHB, UQCRQ, NDUFS6, NDUFS4, NDUFAB1, COX2, COX1, ND1, CYTB, ATP6V0E2, ND2, ND5, LHPP
	Parkinson's disease	bta05012	KEGG_PATHWAY	1.45576e-13	9.21978e-12	ND6, NDUFB8, COX7B, COX8B, NDUFA5, NDUFA12, COX4I1, NDUFB2, NDUFA1, COX7A2, NDUFC1, SDHB, UBB, UQCRQ, NDUFS6, NDUFS4, NDUFAB1, PPIF, COX2, COX1, ND1, CYTB, ND2, ND5
	Non-alcoholic fatty liver disease (NAFLD)	bta04932	KEGG_PATHWAY	2.26304e-10	1.07495e-08	NDUFB8, JUN, COX7B, PRKAA2, COX8B, NDUFA5, NDUFA12, COX4I1, NDUFB2, NDUFA1, COX7A2, NDUFC1, SDHB, UQCRQ, NDUFS6, NDUFS4, NDUFAB1, MLX, COX2, COX1, CYTB
	Huntington's disease	bta05016	KEGG_PATHWAY	3.0097e-10	1.14369e-08	NDUFB8, COX7B, COX8B, NDUFA5, NDUFA12, COX4I1, NDUFB2, CLTB, NDUFA1, COX7A2, NDUFC1, SDHB, SOD1, UQCRQ, NDUFS6, NDUFS4, NDUFAB1, PPIF, POLR2F, COX2, COX1, CYTB, POLR2I
	Alzheimer's disease	bta05010	KEGG_PATHWAY	3.12357e-07	9.89131e-06	NDUFB8, COX7B, COX8B, NDUFA5, NDUFA12, COX4I1, NDUFB2, NDUFA1, COX7A2, NDUFC1, SDHB, UQCRQ, NDUFS6, NDUFS4, NDUFAB1, COX2, COX1, CYTB
	Cardiac muscle contraction	bta04260	KEGG_PATHWAY	8.80015e-06	0.000238861	CACNB2, COX7B, COX8B, UQCRQ, COX4I1, COX2, TNNI3, COX1, COX7A2, CYTB, MYH7
	Viral myocarditis	bta05416	KEGG_PATHWAY	0.00394164	0.0936139	DAG1, BOLA-DQB, BOLA, EIF4G2, EIF4G1, MYH7
	Metabolic pathways	bta01100	KEGG_PATHWAY	0.0169022	0.356825	ND6, NDUFB8, COX7B, ALAS1, NDUFA12, COX4I1, NDUFB2, GPT, ACAT1, LDHA, NAPRT, POLR2F, COX2, COX1, ACADM, POLR2I, PTGDS, ATP6V0E2, PGM1, COX8B, FAHD1, NDUFA5, ACSL1, NDUFA1, NDUFC1, SDHB, DDOST, DPM1, PKM, ACOX2, NDUFS6, UQCRQ, NDUFS4, NDUFAB1, ND1, CYTB, ND2, PFKM, ND5
	RNA transport	bta03013	KEGG_PATHWAY	0.0236916	0.441155	NUP214, DDX39B, EIF1AX, PABPC4, EIF3G, EIF3H, EIF4G2, SRRM1, EIF4G1
liver	structural constituent of ribosome	GO:0003735	GO_MF	1.0651e-16	2.66276e-14	RPL30, RPLP1, RPS27L, MRPL41, RPLP2, RPL35, RPL13, RPL37, MRPL9, RPS27A, RPS10, RPS9, RPL21, RPS5, RPS6, MRPL28, MRPL23, RPL3L, RPS26, RPS28, RPS29, RPL27A, FAU, RPL26, RPS23
	translation	GO:0006412	GO_BP	9.32574e-12	5.93117e-09	RPL30, RPS9, RPL21, RPS5, RPS6, RPS27L, RPL3L, RPS26, MRPL41, RPS28, RPS29, RPL27A, RPL35, RPL13, RPL37, MRPL9, FAU, RPS27A, RPS23
	cytosolic small ribosomal subunit	GO:0022627	GO_CC	1.25146e-09	1.86467e-07	RPS26, RPS28, RPS9, RPS29, RPS5, RPS6, RPS27L, RPS27A, RPS10, RPS23
	oxidation-reduction process	GO:0055114	GO_BP	1.60784e-07	5.11294e-05	SAO, MRPS36, NDUFA4, BCKDHB, NDUFC1, TXN, HSD17B12, SDHA, SOD2, PTGR1, COQ6, SOD1, FADS2, LDHB, ALDH6A1, CYP2U1, FADS6, GAPDH, MMACHC
	cytosolic large ribosomal subunit	GO:0022625	GO_CC	1.14147e-06	8.50393e-05	RPL30, RPL27A, RPLP1, RPLP2, RPL35, RPL13, RPL37, RPL26, RPL3L
	mitochondrion	GO:0005739	GO_CC	5.98755e-06	0.000297382	COX7B, ACSM1, ETFA, TXN, ACAT1, GCSH, LDHB, SCP2, MACROD1, COX2, COX14, ACADM, MRPL9, ENDOG, FAHD1, PPTC7, MTUS1, RMDN1, SDHA, BRI3BP, COQ6, SOD1, ALDH6A1, ACOX2, TMEM126A, PEMT, MMACHC, ND5, HSPA1A
	MHC class I protein complex	GO:0042612	GO_CC	1.57271e-05	0.000585833	BOLA
	antigen processing and presentation of peptide antigen via MHC class I	GO:0002474	GO_BP	1.81348e-05	0.00384457	BOLA
	extracellular exosome	GO:0070062	GO_CC	1.97534e-05	0.00058865	EIF4A1, RPL30, COX4I1, RPLP1, ACSM1, ETFA, SCP2, RPS9, ST6GAL1, RPS5, IGFBP2, APOA1, COMMD7, EEF1G, DNAJC3, PSMA3, SYPL1, UFC1, SRSF2, ALDOB, RPL26, CD46, GAPDH, C1QA, NDUFB9, AHNAK, SAR1A, TXN, PPL, RTN4, ACAT1, C2, DPP3, LMAN1, LDHB, PCBP1, PRKAR2A, PSMB1, COX2, BOLA-DRA, RPS27A, NDUFA4, TM9SF2, RPS26, PM20D2, ALDH6A1, RPS28, RPS29, UBE2K
	poly(A) RNA binding	GO:0044822	GO_MF	3.67144e-05	0.0045893	EIF4A1, RPL30, AHNAK, TXN, RTN4, MRPL41, RPL13, MRPL9, RPS27A, SRRM2, PNISR, RPS9, EIF1AX, RPS6, MRPL28, SRRM1, ALDH6A1, RPS28, EIF5, HNRNPH1, HNRNPF, SRSF2, FAU, RPL26, SF1, RPS23
	Ribosome	bta03010	KEGG_PATHWAY	2.11894e-18	3.60219e-16	RPL30, RPS9, RPL21, RPLP1, RPS5, RPS6, RPS27L, MRPL28, MRPL23, RPL3L, RPS26, RPS28, RPS29, RPL27A, RPLP2, RPL35, RPL13, RPL26, RPL37, MRPL9, FAU, RPS27A, RPS10, RPS23
	Oxidative phosphorylation	bta00190	KEGG_PATHWAY	1.36313e-06	0.000115866	NDUFB9, COX7B, NDUFA4, COX4I1, COX7A2, NDUFC1, SDHA, UQCRQ, NDUFAB1, COX2, ND2, ND5, LHPP
	Parkinson's disease	bta05012	KEGG_PATHWAY	3.25893e-06	0.000184673	NDUFB9, COX7B, NDUFA4, COX4I1, COX7A2, NDUFC1, SDHA, UQCRQ, NDUFAB1, PPIF, COX2, ND2, ND5
	Metabolic pathways	bta01100	KEGG_PATHWAY	9.15402e-06	0.000345133	SAO, NDUFB9, COX7B, AMY2B, COX4I1, ACSM1, QPRT, HSD17B12, ACAT1, GCSH, LDHB, CYP2B6, SCP2, COX2, ASL, MGAT2, ACADM, HSD3B7, ST6GAL1, CERS6, FAHD1, NDUFA4, BCKDHB, NDUFC1, SDHA, COQ6, DPM1, ALDH6A1, ACOX2, CYP2U1, UQCRQ, NDUFAB1, CYP1A1, PEMT, CHPT1, ALDOB, ND2, GAPDH, ND5
	Huntington's disease	bta05016	KEGG_PATHWAY	1.0151e-05	0.000345133	NDUFB9, COX7B, NDUFA4, COX4I1, COX7A2, NDUFC1, SOD2, SDHA, SOD1, UQCRQ, NDUFAB1, PPIF, COX2
	Alzheimer's disease	bta05010	KEGG_PATHWAY	8.42192e-05	0.00238621	NDUFB9, PPP3R1, COX7B, UQCRQ, NDUFA4, COX4I1, NDUFAB1, COX2, NDUFC1, COX7A2, SDHA, GAPDH
	Non-alcoholic fatty liver disease (NAFLD)	bta04932	KEGG_PATHWAY	0.000757171	0.0183884	NDUFB9, COX7B, UQCRQ, NDUFA4, COX4I1, NDUFAB1, COX2, NDUFC1, COX7A2, SDHA
	PPAR signaling pathway	bta03320	KEGG_PATHWAY	0.00429374	0.0912419	FADS2, SCP2, ACOX2, UBC, APOA1, ACADM
	Propanoate metabolism	bta00640	KEGG_PATHWAY	0.00710222	0.134153	LDHB, ALDH6A1, ACADM, ACAT1
	Peroxisome	bta04146	KEGG_PATHWAY	0.00924747	0.157207	SCP2, ACOX2, HACL1, SOD2, SOD1
Lung	structural constituent of ribosome	GO:0003735	GO_MF	8.35658e-14	3.14207e-11	RPL30, RPL10, RPL12, RPLP1, MRPL41, RPS19, RPLP2, RPL35, RPL13, RPL37, MRPL9, RPS27A, RPS11, RPS10, RPS13, RPS9, RPL21, RPS5, RPS6, RPL22, MRPL28, RPS26, RPS28, RPS29, SLC25A30, FAU, RPL26, RPS21, RPS23
	extracellular exosome	GO:0070062	GO_CC	3.82455e-11	1.17796e-08	RPL30, CTNND1, PDCD5, ICAM3, RPS19, ANPEP, KPNA4, OSTF1, RPS11, RPS13, SKP1, RPS9, RPS5, ADAM10, LIFR, PCOLCE, SDHB, SYPL1, PSME2, RPL26, ARL8B, DDX5, SAR1A, CNP, CCDC25, MGST3, TACSTD2, TXN, CORO1A, NID2, LDHB, FLRT2, PRKAR2A, COX2, CD300LG, SPTBN1, ATP6V0A1, RARRES2, DSTN, RPS26, RPS28, RPS29, ARPC3, FASN, GNAQ, ESAM, PPT2, ANP32B, PAM, UBE2K, COX4I1, RPLP1, ADIRF, MAN1A2, NAPRT, PGM2, SPTAN1, …
	cytosolic small ribosomal subunit	GO:0022627	GO_CC	1.02225e-10	1.57427e-08	RPS9, RPS5, RPS6, RPS26, RPS28, RPS19, RPS29, RPS27A, RPS11, RPS21, RPS10, RPS13, RPS23
	translation	GO:0006412	GO_BP	2.78396e-10	3.6804e-07	RPL30, RPS9, RPL10, RPL21, RPL12, RPS5, RPS6, RPS26, MRPL41, RPS28, RPS19, RPS29, SLC25A30, RPL35, RPL13, RPL37, MRPL9, FAU, RPS27A, RPS11, RPS21, RPS13, RPS23
	poly(A) RNA binding	GO:0044822	GO_MF	6.62754e-10	1.24598e-07	RPL30, HNRNPU, ADARB1, GPATCH8, MRPL41, RPS19, SNRPD1, UBAP2L, SEC61B, MRPL9, RPS11, TNS1, SRRM2, PNISR, RPS9, EIF1AX, RPS6, YWHAZ, PATL1, PDIA4, NSA2, DDX39A, THRAP3, SRSF5, RPL26, SRSF6, ALDOA, FKBP3, DDX5, AHNAK, LRP1, RPL12, TXN, CORO1A, RPL13, FLNA, RPS27A, SPTBN1, HNRNPA0, JUN, ZRANB2, PRRC2C, MRPL28, RPS28, HNRNPF, FASN, EIF3G, ACIN1, EIF3H, FAU, RPS23
	focal adhesion	GO:0005925	GO_CC	3.85239e-09	3.95512e-07	MDC1, RPL30, AHNAK, LRP1, RPL12, RPLP1, FHL1, NEXN, FLRT2, RPS19, PRKAR2A, FLNA, PGM5, RPS11, RPS13, TNS1, RPS9, ANXA1, ITGA3, RPS5, ADAM10, PARVA, YWHAZ, RPS29, ARPC3, ARHGEF2, LCP1, CD46
	mitochondrial respiratory chain complex I	GO:0005747	GO_CC	1.14346e-08	8.80463e-07	NDUFB8, NDUFA5, NDUFA12, NDUFA4, NDUFAB1, NDUFS4, NDUFB2, NDUFA1, NDUFS2, ND1, ND2, ND5
	NADH dehydrogenase (ubiquinone) activity	GO:0008137	GO_MF	4.23059e-08	5.30234e-06	NDUFB8, NDUFA5, NDUFA12, NDUFA4, NDUFAB1, NDUFS4, NDUFS2, ND1, ND2, ND5
	cytosolic large ribosomal subunit	GO:0022625	GO_CC	1.9238e-05	0.00118506	RPL30, RPL10, RPL12, RPLP1, RPL22, RPLP2, RPL35, RPL13, RPL37, RPL26
	membrane	GO:0016020	GO_CC	7.46636e-05	0.00383273	RPL30, DDX5, CNP, FHOD1, RPL12, PDGFB, HNRNPU, RPS19, COX2, RPL13, RPS27A, RPS11, COLGALT1, RPS13, HTATIP2, SH3GLB1, RPS9, ANXA1, RPS5, NDE1, RPS6, PRRC2C, SMARCA4, DNAJA1, EEF1G, RPS26, DDX39A, PSMC3, ABI3, ARPC3, GNAQ, HNRNPF, ORAI3, SERBP1, BCL2, PSME2, EIF3H, SPRY1, RPL26, ALDOA, ARL8B, RPS23
	Ribosome	bta03010	KEGG_PATHWAY	1.04278e-16	2.35668e-14	RPL30, RPL10, RPL12, RPLP1, RPS19, RPLP2, RPL35, RPL13, RPL37, MRPL9, RPS27A, RPS11, RPS10, RPS13, RPS9, RPL21, RPS5, RPS6, RPL22, MRPL28, RPS26, RPS28, RPS29, FAU, RPL26, RPS21, RPS23
	Oxidative phosphorylation	bta00190	KEGG_PATHWAY	1.22616e-09	1.38556e-07	NDUFB8, COX7B, NDUFA5, NDUFA12, NDUFA4, COX4I1, COX4I2, NDUFB2, NDUFA1, COX7A2, SDHB, NDUFS4, NDUFAB1, NDUFS2, COX2, ND1, CYTB, ND2, ND5, ATP6V0A1
	Alzheimer's disease	bta05010	KEGG_PATHWAY	2.16424e-09	1.6304e-07	CALM, NDUFB8, COX7B, NDUFA5, LRP1, NDUFA12, NDUFA4, COX4I1, COX4I2, NDUFB2, NDUFA1, PSEN2, ADAM10, COX7A2, SDHB, GNAQ, NDUFS4, NDUFAB1, NDUFS2, COX2, CYTB, MAPK3
	Parkinson's disease	bta05012	KEGG_PATHWAY	3.07944e-08	1.73989e-06	NDUFB8, COX7B, NDUFA5, NDUFA12, NDUFA4, COX4I1, COX4I2, NDUFB2, NDUFA1, COX7A2, SDHB, NDUFS4, NDUFAB1, NDUFS2, COX2, ND1, CYTB, ND2, ND5
	Huntington's disease	bta05016	KEGG_PATHWAY	8.37932e-08	3.78745e-06	NDUFB8, COX7B, NDUFA5, NDUFA12, NDUFA4, COX4I1, COX4I2, NDUFB2, NDUFA1, COX7A2, SDHB, SOD1, GNAQ, NDUFS4, NDUFAB1, POLR2F, NDUFS2, COX2, CYTB, POLR2I, DNAL1
	Non-alcoholic fatty liver disease (NAFLD)	bta04932	KEGG_PATHWAY	3.73373e-07	1.40637e-05	NDUFB8, JUN, COX7B, NDUFA5, NDUFA12, NDUFA4, COX4I1, COX4I2, NDUFB2, NDUFA1, COX7A2, PRKAB1, SDHB, NDUFS4, NDUFAB1, NDUFS2, COX2, CYTB
	Proteasome	bta03050	KEGG_PATHWAY	0.000875255	0.0282582	PSMA5, PSMA6, PSMA3, PSMC3, POMP, PSME2, PSMA7
	Protein processing in endoplasmic reticulum	bta04141	KEGG_PATHWAY	0.00309011	0.0872955	DNAJC3, DNAJA1, DNAJB1, LMAN1, SAR1A, SAR1B, MAN1A2, BCL2, YOD1, SEC61B, PDIA4, SKP1
	Metabolic pathways	bta01100	KEGG_PATHWAY	0.0064939	0.163069	NDUFB8, COX7B, SGMS1, NDUFA12, COX4I1, COX4I2, NDUFB2, AKR1B1, HSD17B12, NT5C2, MTMR4, NDST1, LDHB, CYP2B6, SPTLC2, MAN1A2, NAPRT, ANPEP, POLR2F, COX2, PGM2, MGAT2, POLR2I, FDFT1, ATP6V0A1, NDUFA5, NDUFA4, NDUFA1, SDHB, DPM1, FASN, NDUFS4, NDUFAB1, CYP1A1, NDUFS2, ND1, CHPT1, CYTB, PPT2, ALDOA, ND2, MOCS1, ADA, ND5, PTGES
	Cardiac muscle contraction	bta04260	KEGG_PATHWAY	0.0478176	1	COX7B, COX4I1, COX4I2, COX2, COX7A2, CYTB
Muscle	structural constituent of ribosome	GO:0003735	GO_MF	1.73998e-20	4.85454e-18	RPL30, RPL12, RPS27L, RPL7, MRPL41, RPS4X, RPS16, RPS19, RPS18, RPL36, RPLP2, RPL35, RPS2, RPL37, RPS27A, RPS11, RPS10, RPL21, RPS5, RPS6, RPL22, MRPL28, MRPL23, MRPS18C, RPS26, RPS28, RPS29, RPL27A, RPL27, FAU, RPL26, RPS21, RPS23
	cytosolic small ribosomal subunit	GO:0022627	GO_CC	1.79528e-18	4.23686e-16	RPS5, RPS6, RPS27L, MRPS18C, RPS4X, RPS26, RPS28, RPS16, RPS19, RPS29, RPS18, RPS2, RPS27A, RPS11, RPS21, RPS10, RPS23
	translation	GO:0006412	GO_BP	1.52065e-15	1.23477e-12	RPL30, RPL12, RPS27L, MRPL41, RPS4X, RPS16, RPS19, RPS18, RPL36, RPL35, RPS2, RPL37, RPS27A, RPS11, EEFSEC, RPL21, RPS5, RPS6, RPS26, RPS28, RPS29, RPL27A, RPL27, FAU, RPS21, RPS23
	NADH dehydrogenase (ubiquinone) activity	GO:0008137	GO_MF	2.89572e-13	4.03953e-11	NDUFB8, NDUFA5, NDUFA12, NDUFA4, ND4L, NDUFS8, NDUFS4, NDUFAB1, ND1, ND3, NDUFV1, ND2, ND5
	mitochondrial respiratory chain complex I	GO:0005747	GO_CC	7.93729e-13	9.366e-11	NDUFB8, NDUFA5, NDUFA12, NDUFA4, NDUFC1, ND4L, NDUFS8, NDUFS4, NDUFAB1, ND1, ND3, NDUFV1, ND2, ND5
	poly(A) RNA binding	GO:0044822	GO_MF	1.22531e-12	1.13954e-10	EIF4A1, RPL30, CCDC124, HSPB1, RPL7, MRPL41, PNN, RPS16, RPS19, RPS18, RPL36, UBAP2L, RPS11, SLC16A3, TNS1, SRRM2, PNISR, MBNL1, ANXA2, PABPC4, RPS6, TUFM, NSA2, DDX39B, THRAP3, SRSF5, RPL26, SRSF6, FKBP3, AHNAK, RPS19BP1, RPL12, TXN, AKAP1, REPIN1, ZNF106, MAP4, RPS27A, JUN, CNBP, MRPL28, HSPE1, RPS28, SON, HNRNPF, EIF3G, FAU, SUGP2, RPS23
	hydrogen ion transmembrane transport	GO:1902600	GO_BP	6.66763e-09	2.70706e-06	COX7B, COX8B, UQCRQ, NDUFA4, COX4I1, COX2, COX1, COX7A2, CYTB, COX5A
	extracellular exosome	GO:0070062	GO_CC	1.71801e-08	1.3515e-06	EIF4A1, RPL30, COX4I1, PDCD5, HSPB1, ADIRF, DNPH1, NUDT3, RPL7, RPS16, TUBA1A, RPS19, RPS18, MB, DAG1, FLOT2, PTGDS, RPS11, GLUL, PGM1, DUSP3, ANXA2, IST1, TPM3, RPS5, PCOLCE, MIF, RHOF, SDHB, TUFM, PSMA5, PSMA3, BCAM, SYPL1, THRAP3, PSME2, COL6A3, UBE2V1, HAGH, RPL26, FKBP5, CD63, AHNAK, RPL12, MGST3, AK2, DLST, TXN, COX5A, PSMA7, CDC42, PSMB6, UBB, RRAS, PSMB3, PCBP1, MVB12A, COX2, PACSIN3, RPS…
	respiratory chain	GO:0070469	GO_CC	1.12611e-07	5.56585e-06	UQCRQ, COX2, COX1, CYTB, ND3, ND2, ND5
	cytosolic large ribosomal subunit	GO:0022625	GO_CC	1.17921e-07	5.56585e-06	RPL30, RPL12, RPL27A, RPL22, RPL36, RPLP2, RPL35, RPL27, RPL37, RPL26, RPL7
	Ribosome	bta03010	KEGG_PATHWAY	8.96479e-25	1.47023e-22	RPL30, RPL12, RPS27L, RPL7, RPS4X, RPS16, RPS19, RPS18, RPL36, RPLP2, RPL35, RPS2, RPL37, RPS27A, RPS11, RPS10, RPL21, RPS5, RPS6, RPL22, MRPL28, MRPL23, MRPS18C, RPS26, RPS28, RPS29, RPL27A, RPL27, FAU, RPL26, RPS21, RPS23
	Parkinson's disease	bta05012	KEGG_PATHWAY	3.16296e-15	2.59363e-13	NDUFB8, COX7B, NDUFA12, COX4I1, COX7A2, COX5A, UBB, COX2, COX1, NDUFV1, COX8B, NDUFA5, NDUFA4, ND4L, NDUFC1, SDHB, NDUFS8, UQCRQ, NDUFS4, NDUFAB1, ND1, CYTB, ND3, ND2, ND5
	Oxidative phosphorylation	bta00190	KEGG_PATHWAY	5.07087e-15	2.77208e-13	NDUFB8, COX7B, COX8B, NDUFA5, NDUFA12, NDUFA4, COX4I1, COX7A2, NDUFC1, ND4L, COX5A, SDHB, NDUFS8, UQCRQ, NDUFS4, NDUFAB1, COX2, COX1, ND1, CYTB, ND3, NDUFV1, ND2, ND5
	Non-alcoholic fatty liver disease (NAFLD)	bta04932	KEGG_PATHWAY	7.89439e-12	3.2367e-10	NDUFB8, JUN, COX7B, COX8B, NDUFA5, NDUFA12, NDUFA4, COX4I1, COX7A2, NDUFC1, COX5A, SDHB, CDC42, NDUFS8, UQCRQ, NDUFS4, NDUFAB1, MLX, COX2, COX1, CYTB, NDUFV1
	Huntington's disease	bta05016	KEGG_PATHWAY	5.17147e-10	1.69624e-08	NDUFB8, COX7B, COX8B, NDUFA5, NDUFA12, NDUFA4, COX4I1, CLTB, COX7A2, NDUFC1, COX5A, SDHB, NDUFS8, UQCRQ, NDUFS4, NDUFAB1, POLR2F, COX2, COX1, CYTB, POLR2I, NDUFV1
	Alzheimer's disease	bta05010	KEGG_PATHWAY	1.93261e-08	5.28246e-07	NDUFB8, COX7B, COX8B, NDUFA5, NDUFA12, NDUFA4, COX4I1, COX7A2, NDUFC1, COX5A, SDHB, NDUFS8, UQCRQ, NDUFS4, NDUFAB1, COX2, COX1, CYTB, NDUFV1
	Cardiac muscle contraction	bta04260	KEGG_PATHWAY	4.77279e-06	0.00011182	COX7B, COX8B, UQCRQ, TPM3, COX4I1, TPM1, COX2, COX1, COX7A2, CYTB, COX5A
	Proteasome	bta03050	KEGG_PATHWAY	0.00237714	0.0487314	PSMB6, PSMA5, PSMA3, PSMB3, PSME2, PSMA7
	Metabolic pathways	bta01100	KEGG_PATHWAY	0.00301943	0.0550206	DTYMK, NDUFB8, AHCYL2, COX7B, NDUFA12, COX4I1, AK2, DLST, COX5A, AGPAT2, IDH3B, POLR2F, COX2, COX1, POLR2I, PTGDS, NDUFV1, GLUL, PGM1, COX8B, FAHD1, NDUFA5, IDH3G, NDUFA4, GATC, ND4L, NDUFC1, SDHB, DDOST, NDUFS8, UQCRQ, NDUFS4, NDUFAB1, ND1, CYTB, ND3, ND2, PLCD4, PFKM, ND5
	Citrate cycle (TCA cycle)	bta00020	KEGG_PATHWAY	0.0229693	0.376696	IDH3G, IDH3B, DLST, SDHB
Testis	poly(A) RNA binding	GO:0044822	GO_MF	1.10495e-12	4.02203e-10	DIDO1, RPL30, RPL32, RPLP0, MRPL39, RPL8, GPATCH8, MRPL41, TRIM28, RPS18, ARL6IP4, UBAP2L, RPS11, CAST, SRRM2, PNISR, EIF1AX, PABPC4, NSUN2, RPS6, PATL1, SRRM1, EEF1A1, NSA2, SRSF2, RPL26, ALDOA, FKBP3, DDX28, RBM47, NIP7, DDX1, UBFD1, TXN, RPF2, MRM1, GIGYF2, FIP1L1, DHX34, MAP4, RPS27A, SPEN, TRAP1, PRPF38B, SF3A2, CNBP, KNOP1, TBCA, C10H14ORF93, MEX3C, CNOT4, RPS28, EIF5, LSM6, HNRNPF, EIF3G, …
	cytosolic small ribosomal subunit	GO:0022627	GO_CC	5.18153e-11	1.73581e-08	RPS5, RPS6, RPS27L, MRPS18C, RPS4X, RPS26, RPS28, RPS29, RPS18, RPS27A, RPS11, RPS21, RPS10, RPS13
	structural constituent of ribosome	GO:0003735	GO_MF	2.11255e-10	3.84483e-08	RPL30, RPL32, RPLP1, RPLP0, RPS27L, RPL8, MRPL41, RPS4X, RPS18, RPLP2, RPL35, RPL37, RPS27A, RPS11, RPS10, RPS13, RPL21, RPS5, RPS6, MRPS18C, RPS26, RPS28, RPS29, RPL27, FAU, RPL26, RPS21
	mitochondrial respiratory chain complex I	GO:0005747	GO_CC	5.03235e-10	8.42919e-08	NDUFA12, NDUFA4, NDUFB4, NDUFA1, NDUFC1, ND4L, NDUFS8, NDUFS4, NDUFAB1, ND1, NDUFV2, ND3, ND2, ND5
	NADH dehydrogenase (ubiquinone) activity	GO:0008137	GO_MF	7.58411e-10	9.20205e-08	NDUFS8, NDUFA12, NDUFA4, NDUFB4, NDUFAB1, NDUFS4, ND1, ND4L, NDUFV2, ND3, ND2, ND5
	translation	GO:0006412	GO_BP	8.0785e-07	0.00103647	RPL30, RPL32, RPL21, RPS5, RPS6, RPS27L, RPS4X, RPS26, MRPL41, RPS28, RPS29, RPS18, RPL35, RPL27, RPL37, FAU, RPS27A, RPS11, RPS21, RPS13
	rRNA binding	GO:0019843	GO_MF	1.97572e-06	0.00017979	RPS4X, DDX28, RPS18, RPS5, MTERF4, RPL37, RPS11, RPL8, RPF2
	respiratory chain	GO:0070469	GO_CC	2.32416e-06	0.000259531	UQCRQ, COX2, COX1, CYTB, ND3, ND2, ND5
	hydrogen ion transmembrane transport	GO:1902600	GO_BP	4.1369e-05	0.0265382	UQCRQ, NDUFA4, COX2, COX1, COX7A2, CYTB, COX6B2, COX5A
	cytosolic large ribosomal subunit	GO:0022625	GO_CC	7.98117e-05	0.00668423	RPL30, RPL32, RPLP1, RPLP0, RPLP2, RPL35, RPL27, RPL37, RPL26, RPL8
	Ribosome	bta03010	KEGG_PATHWAY	4.3021e-15	7.91587e-13	RPL30, RPL32, RPLP1, RPLP0, RPS27L, RPL8, RPS4X, RPS18, RPLP2, RPL35, RPL37, RPS27A, RPS11, RPS10, RPS13, RPL21, RPS5, RPS6, MRPS18C, RPS26, RPS28, RPS29, RPL27, FAU, RPL26, RPS21
	Oxidative phosphorylation	bta00190	KEGG_PATHWAY	1.25059e-14	1.15055e-12	NDUFA12, NDUFB4, COX7A2, COX5A, COX2, COX1, NDUFV2, ATP6V1E2, ATP6V1D, ATP6V1C1, NDUFA4, NDUFA1, ND4L, NDUFC1, COX6B2, SDHB, NDUFS8, UQCRQ, NDUFS4, NDUFAB1, ND1, CYTB, ND3, ND2, ATP6V0C, ND5
	Parkinson's disease	bta05012	KEGG_PATHWAY	5.76376e-12	3.53511e-10	NDUFA12, NDUFA4, NDUFB4, NDUFA1, COX7A2, NDUFC1, ND4L, COX6B2, COX5A, SDHB, UBE2J1, NDUFS8, UBB, UQCRQ, NDUFS4, NDUFAB1, COX2, COX1, ND1, CYTB, NDUFV2, ND3, ND2, ND5
	Alzheimer's disease	bta05010	KEGG_PATHWAY	9.67415e-10	4.45011e-08	CALM, NDUFA12, BAD, NDUFA4, NDUFB4, NDUFA1, PSEN2, COX7A2, NDUFC1, COX6B2, COX5A, SDHB, NDUFS8, UQCRQ, NDUFS4, NDUFAB1, COX2, CALM3, COX1, CYTB, MAPT, NDUFV2, GAPDH
	Huntington's disease	bta05016	KEGG_PATHWAY	1.49785e-09	5.51211e-08	HIP1, DCTN1, NDUFA12, NDUFA4, NDUFB4, NDUFA1, COX7A2, NDUFC1, COX6B2, COX5A, SDHB, SOD1, NDUFS8, POLR2A, UQCRQ, SP1, NDUFS4, NDUFAB1, POLR2F, COX2, COX1, CYTB, POLR2I, NDUFV2
	Non-alcoholic fatty liver disease (NAFLD)	bta04932	KEGG_PATHWAY	7.84168e-07	2.40478e-05	NDUFA12, NDUFA4, NDUFB4, NDUFA1, COX7A2, NDUFC1, COX6B2, COX5A, SDHB, NDUFS8, UQCRQ, DDIT3, NDUFS4, NDUFAB1, COX2, COX1, CYTB, NDUFV2
	Protein processing in endoplasmic reticulum	bta04141	KEGG_PATHWAY	3.20798e-05	0.00084324	SAR1A, SSR3, CUL1, RAD23A, HSPBP1, UBE2J1, DNAJC3, MAN1A2, DDIT3, DNAJC10, MAN1B1, SEC62, RNF185, HSPA1A, SKP1
	Spliceosome	bta03040	KEGG_PATHWAY	0.000523038	0.0120299	PRPF38B, LSM7, RBM25, LSM6, SF3A2, ALYREF, PCBP1, SRSF2, ACIN1, PRPF40B, HSPA1A
	RNA transport	bta03013	KEGG_PATHWAY	0.000884614	0.0180854	EIF1AX, ALYREF, PABPC4, SRRM1, EEF1A1, EIF5, EIF3G, ACIN1, EIF3H, GEMIN6, RPP38, EIF4G2, EIF4G1
	Proteasome	bta03050	KEGG_PATHWAY	0.00661415	0.1217	PSMA5, PSMA3, PSMC3, PSMA2, POMP, PSMF1
