# Supplementary material for: Transcriptional atlas analysis from multiple tissues reveals the expression specificity patterns in beef cattle
Source: BMC Biol. 2022 Mar 29;20:79. doi: 10.1186/s12915-022-01269-4 (PMC8966188; doi:10.1186/s12915-022-01269-4)
Supplement: Supplementary file 13 — Additional file 13: Table S19. RT-qPCR primer sequences of TSGs in the current study. [file 12915_2022_1269_MOESM13_ESM.xlsx]

## Sheet: Sheet1
Table S19. RT-qPCR primer sequences of TSGs in the current study.
Gene name	Primer sequences (5’-3’)	Sizes (bp)	Reference
ALDOA	F:GCTTCTACCGCCAACTGCTGC	165	Design
	R:CTTTGTCTACCTTGATGCCCACG
HSPB7	F:TGAGCATGTTCTCCGAGGATTTTG	116	Design
	R:TCCCAGGGTCTTGATGTTGCC
CYP4V2	F:GTTGGTATCCAGAAGTCCAGCAGAG	157	Design
	R:AAGAAAGGAACAGACGGGAAAAGG
ETNK2	F:GCATTTCGGTGGACCAGGAC	122	Design
	R:CTTGTTGGTGATGCCGTCAGTG
HSD17B11	F:TGCCCTTTCTGCTCGTCTGC	121	Design
	R:TGCCTGCCAATACCGTGTCC
SC5D	F:TTCCTGCTAGAGGTGAGAGGTTAC	156	Design
	R:TACAAGTTTATGATGAAGGCCCT
ENC1	F:AGCTGTTTGCTTTTGGGGGTAC	171	Design
	R:CGGTATCTCCCCCCATAATAAAAAT
NSMF	F:GGACTGGGAGACTGAGAAGGGC	133	Design
	R:GTCGTCCCTGCGGATGATTG
VSTM2L	F:TGGAGATCCAGTGGTGGTACGTG	96	Design
	R:CGTCTTCCTGCTGAGATGCTTTTA
CA9	F:TTGGGAGAAATCACCGAGAAAG	150	Design
	R:GAACACAGTCCAGATGACCCCC
KRT18	F:TGAGATCAATACCTACCGCCGTC	135	Design
	R:GACACCACTTTGCCATCCACG
MUC5AC	F:CAGTACAGAGTGCATGGGGA	185	(Surlis et al. 2017)
	R:TTCACAAACACCTCCCCACT
GAPDH	F: CCTGCCCGTTCGACAGATA	150	(Surlis et al. 2017)
	R: GGCGACGATGTCCACTTTG
Reference
1. Surlis C, McNamara K, O'Hara E, et al. Birth delivery method affects expression of immune genes in lung and jejunum tissue of neonatal beef calves. BMC Vet Res. 2017;13(1):391. Published 2017 Dec 14. doi:10.1186/s12917-017-1310-2
