# Supplementary material for: Transcriptional atlas analysis from multiple tissues reveals the expression specificity patterns in beef cattle
Source: BMC Biol. 2022 Mar 29;20:79. doi: 10.1186/s12915-022-01269-4 (PMC8966188; doi:10.1186/s12915-022-01269-4)
Supplement: Supplementary file 15 — Additional file 15: Table S20. Summary of shared TSG identified in this study and previous studies. [file 12915_2022_1269_MOESM15_ESM.xlsx]

## Sheet: Sheet1
Table S20. Summary of shared TSG identified in this study and previous studies.
TSG	Tissue-specific	Title	Species	Reference
MYL3	Heart	Isolation and analysis of genes mainly expressed in adult mouse heart using subtractive hybridization cDNA library	mouse	(Evrim et al. Mol Bio Rep 2012)
TNNI3	Heart	Comparative gene expression profiling in human-induced pluripotent stem cell--derived cardiocytes and human and cynomolgus heart tissue	human	(Dinesh et al. Toxicol Sci 2013)
MUC5AC	Stomach	A gene expression atlas of the domestic pig	pig	(Tom et al. BMC Biol 2012)
TTR	Liver	A 6-kb upstream region of the human transthyretin gene can direct developmental, tissue-specific, and quantitatively normal expression in transgenic mouse	human	(Nagata et al. J Biochem 1995)
HP	Liver	CpG methylation at the USF-binding site is important for the liver-specific transcription of the chipmunk HP-27 gene	tamias	(Gen et al. J Biochem 2006)
PLA2G2C	Spleen	Low-molecular-weight, calcium-dependent phospholipase A2 genes are linked and map to homologous chromosome regions in mouse and human	human, mouse	(Tischfield et al. Genomics 1996)
CBLN3	Brain	Cbln3, a novel member of the precerebellin family that binds specifically to Cbln1	mouse	(Pang et al. J Neurosci 2000)
CNP	Brain	Natriuretic peptides: physiological, pathophysiological and clinical aspects	mouse	(Michels et al. Anasthesiol Intensivmed Notfallmed Schmerzther 2001)
MGP	Bone	Direct comparison of regulators of calcification between bone and vessels in humans	human	(Schweighoferet al. Bone 2016)
GPX3	Kidney	GPx3: the plasma-type glutathione peroxidase is expressed under androgenic control in the mouse epididymis and vas deferens	mouse	(Schwaab et al. Mol Reprod Dev 1998)
SCGB3A2	Lung	Peptide regulation of gene expression and protein synthesis in bronchial epithelium	human	(Khavinson et al. Lung 2014)
